# Supplementary material for: Alkane degradation mechanism of Mixta calida HXX308 isolated from sediment of the Mariana Trench
Source: Front Microbiol. 2025 Apr 28;16:1579612. doi: 10.3389/fmicb.2025.1579612 (PMC12066429; doi:10.3389/fmicb.2025.1579612)
Supplement: Supplementary file 2 [file Table_1.xlsx]

## Sheet: Table S6
Supplementary Table S6. The detailed results of CAZYmes annotation.
HMM Profile	Gene ID	E Value	Coverage
CE1.hmm	Brenneria_alni_NCPPB_3934	4.6e-16	0.704846
CE11.hmm	Brenneria_alni_NCPPB_3934	6.3e-121	0.99262
GT28.hmm	Brenneria_alni_NCPPB_3934	1.1e-47	0.987261
GH23.hmm	Brenneria_alni_NCPPB_3934	4.1e-31	0.762963
GH103.hmm	Brenneria_alni_NCPPB_3934	1.1e-95	0.969492
GH108.hmm	Brenneria_alni_NCPPB_3934	7e-25	0.976744
GT51.hmm	Brenneria_alni_NCPPB_3934	5.1e-55	0.943503
AA1.hmm	Brenneria_alni_NCPPB_3934	3.8e-16	0.645251
GH73.hmm	Brenneria_alni_NCPPB_3934	7.1e-33	0.90625
GT41.hmm	Brenneria_alni_NCPPB_3934	5e-122	0.700709
GT2.hmm	Brenneria_alni_NCPPB_3934	3.8e-22	0.988235
CE1.hmm	Brenneria_alni_NCPPB_3934	7.6e-50	0.982379
GH1.hmm	Brenneria_alni_NCPPB_3934	2.5e-151	0.995338
GH13_31.hmm	Brenneria_alni_NCPPB_3934	6.4e-145	0.997135
GH4.hmm	Brenneria_alni_NCPPB_3934	7.6e-70	0.98324
GH3.hmm	Brenneria_alni_NCPPB_3934	3.4e-54	0.962963
GT2.hmm	Brenneria_alni_NCPPB_3934	1.6e-23	0.976471
GH109.hmm	Brenneria_alni_NCPPB_3934	1.3e-21	0.401003
GT81.hmm	Brenneria_alni_NCPPB_3934	1.7e-68	0.627986
GH51.hmm	Brenneria_alni_NCPPB_3934	7.8e-104	0.725397
GT2.hmm	Brenneria_alni_NCPPB_3934	8.8e-35	0.988235
GH24.hmm	Brenneria_alni_NCPPB_3934	9e-36	0.985401
CBM3.hmm	Brenneria_alni_NCPPB_3934	5.3e-21	0.988636
GH5_2.hmm	Brenneria_alni_NCPPB_3934	2.6e-92	0.991561
GH23.hmm	Brenneria_alni_NCPPB_3934	3.1e-25	0.874074
CE12.hmm	Brenneria_alni_NCPPB_3934	3.2e-57	0.995238
GT4.hmm	Brenneria_alni_NCPPB_3934	1.1e-27	0.875
GT4.hmm	Brenneria_alni_NCPPB_3934	2.7e-16	0.9125
GT2.hmm	Brenneria_alni_NCPPB_3934	3.7e-19	0.982353
GH23.hmm	Brenneria_alni_NCPPB_3934	1.1e-22	0.785185
GH102.hmm	Brenneria_alni_NCPPB_3934	3.2e-43	0.993631
GT19.hmm	Brenneria_alni_NCPPB_3934	4.4e-140	0.99435
GH3.hmm	Brenneria_alni_NCPPB_3934	5.7e-64	0.981481
PL22_1.hmm	Brenneria_alni_NCPPB_3934	5e-31	0.981132
PL3_1.hmm	Brenneria_alni_NCPPB_3934	6.4e-71	0.982659
GH23.hmm	Brenneria_alni_NCPPB_3934	3.7e-16	0.733333
GT51.hmm	Brenneria_alni_NCPPB_3934	9.6e-70	0.99435
GH77.hmm	Brenneria_alni_NCPPB_3934	1.8e-157	0.98583
GT35.hmm	Brenneria_alni_NCPPB_3934	1.5e-259	0.995549
GH13_29.hmm	Brenneria_alni_NCPPB_3934	9.1e-184	0.997093
GH23.hmm	Brenneria_alni_NCPPB_3934	1.9e-16	0.807407
GH23.hmm	Brenneria_alni_NCPPB_3934	1.6e-16	0.725926
GH68.hmm	Brenneria_alni_NCPPB_3934	2.8e-148	0.978417
CE1.hmm	Brenneria_alni_NCPPB_3934	4.4e-21	0.969163
CE9.hmm	Brenneria_alni_NCPPB_3934	1.1e-121	0.997319
GH23.hmm	Brenneria_alni_NCPPB_3934	3.9e-17	0.681481
GH104.hmm	Brenneria_alni_NCPPB_3934	6.4e-52	0.972414
CE4.hmm	Brenneria_alni_NCPPB_3934	1.5e-24	0.892308
GH30_2.hmm	Brenneria_alni_NCPPB_3934	1.5e-172	0.980815
GT2.hmm	Brenneria_alni_NCPPB_3934	1.5e-17	0.723529
GT51.hmm	Brenneria_alni_NCPPB_3934	4.6e-56	0.943503
GH1.hmm	Brenneria_alni_NCPPB_3934	3.7e-148	0.995338
GH23.hmm	Brenneria_alni_NCPPB_3934	4.6e-22	0.940741
GT26.hmm	Brenneria_alni_NCPPB_3934	9.2e-63	0.988304
GT56.hmm	Brenneria_alni_NCPPB_3934	6.7e-168	0.994398
GH28.hmm	Brenneria_alni_NCPPB_3934	2e-58	0.895385
GH32.hmm	Brenneria_alni_NCPPB_3934	1.7e-100	0.996587
GH4.hmm	Brenneria_alni_NCPPB_3934	6.9e-61	0.98324
GH3.hmm	Brenneria_alni_NCPPB_3934	9.5e-67	0.986111
GH24.hmm	Brenneria_alni_NCPPB_3934	8.7e-46	0.978102
GT35.hmm	Brenneria_alni_NCPPB_3934	4.5e-285	0.998516
GT5.hmm	Brenneria_alni_NCPPB_3934	6.9e-159	0.995763
CBM48.hmm	Brenneria_alni_NCPPB_3934	1.7e-16	0.907895
GH13_11.hmm	Brenneria_alni_NCPPB_3934	1.6e-149	0.997151
CBM48.hmm	Brenneria_alni_NCPPB_3934	2e-21	0.921053
GH13_9.hmm	Brenneria_alni_NCPPB_3934	1.7e-160	0.993355
GH33.hmm	Brenneria_alni_NCPPB_3934	4.4e-27	0.929825
GT84.hmm	Brenneria_alni_NCPPB_3934	6.5e-100	0.995349
GH94.hmm	Brenneria_alni_NCPPB_3934	0	0.996139
CE1.hmm	Brenneria_alni_NCPPB_3934	1e-16	0.863436
GT30.hmm	Brenneria_alni_NCPPB_3934	4.2e-69	0.898305
GT4.hmm	Brenneria_alni_NCPPB_3934	1.1e-28	0.95625
GT9.hmm	Brenneria_alni_NCPPB_3934	1.1e-52	0.937778
GT9.hmm	Brenneria_alni_NCPPB_3934	4.4e-43	0.897778
GT9.hmm	Brenneria_alni_NCPPB_3934	3.8e-55	0.893333
GT2.hmm	Erwinia_amylovora_CFBP1430	6.1e-17	0.864706
GT30.hmm	Erwinia_amylovora_CFBP1430	1.7e-74	0.988701
GT9.hmm	Erwinia_amylovora_CFBP1430	9.8e-41	0.915556
GT4.hmm	Erwinia_amylovora_CFBP1430	5.1e-31	0.8875
GT4.hmm	Erwinia_amylovora_CFBP1430	2.3e-30	0.90625
GT9.hmm	Erwinia_amylovora_CFBP1430	1.3e-62	0.902222
GT9.hmm	Erwinia_amylovora_CFBP1430	2.1e-44	0.893333
GT2.hmm	Erwinia_amylovora_CFBP1430	3.1e-28	0.835294
GT4.hmm	Erwinia_amylovora_CFBP1430	1.5e-22	0.75625
GT9.hmm	Erwinia_amylovora_CFBP1430	1.1e-39	0.888889
GT9.hmm	Erwinia_amylovora_CFBP1430	9.8e-53	0.897778
GT56.hmm	Erwinia_amylovora_CFBP1430	3.1e-157	0.994398
GT26.hmm	Erwinia_amylovora_CFBP1430	9.1e-62	0.988304
GT51.hmm	Erwinia_amylovora_CFBP1430	2.3e-52	0.943503
GH20.hmm	Erwinia_amylovora_CFBP1430	2.6e-114	0.970326
GH1.hmm	Erwinia_amylovora_CFBP1430	2e-151	0.988345
GH1.hmm	Erwinia_amylovora_CFBP1430	4.6e-148	0.988345
PL3_1.hmm	Erwinia_amylovora_CFBP1430	1.9e-72	0.976879
GH19.hmm	Erwinia_amylovora_CFBP1430	5e-27	0.597403
GH23.hmm	Erwinia_amylovora_CFBP1430	8.5e-23	0.785185
PL1_8.hmm	Erwinia_amylovora_CFBP1430	1.1e-81	0.989744
GH102.hmm	Erwinia_amylovora_CFBP1430	9.5e-42	0.987261
GH103.hmm	Erwinia_amylovora_CFBP1430	3.3e-94	0.959322
GH23.hmm	Erwinia_amylovora_CFBP1430	8.2e-22	0.918519
GH2.hmm	Erwinia_amylovora_CFBP1430	4.3e-208	0.970745
GT2.hmm	Erwinia_amylovora_CFBP1430	1.7e-30	0.958824
GT2.hmm	Erwinia_amylovora_CFBP1430	1.4e-33	0.970588
GT83.hmm	Erwinia_amylovora_CFBP1430	4.9e-152	0.974074
CE9.hmm	Erwinia_amylovora_CFBP1430	1.5e-121	0.994638
GH15.hmm	Erwinia_amylovora_CFBP1430	3.7e-75	0.98892
GH3.hmm	Erwinia_amylovora_CFBP1430	2.1e-67	0.981481
GT2.hmm	Erwinia_amylovora_CFBP1430	1.7e-23	0.976471
GH73.hmm	Erwinia_amylovora_CFBP1430	1.1e-35	0.960938
GH3.hmm	Erwinia_amylovora_CFBP1430	2.4e-58	0.962963
GT81.hmm	Erwinia_amylovora_CFBP1430	4e-69	0.634812
GH23.hmm	Erwinia_amylovora_CFBP1430	2.4e-18	0.8
GH37.hmm	Erwinia_amylovora_CFBP1430	8.2e-181	0.995927
GH32.hmm	Erwinia_amylovora_CFBP1430	1.3e-97	0.996587
AA3_2.hmm	Erwinia_amylovora_CFBP1430	1.1e-165	0.992958
GH109.hmm	Erwinia_amylovora_CFBP1430	5.6e-17	0.398496
GH13_31.hmm	Erwinia_amylovora_CFBP1430	1.1e-146	0.997135
CE14.hmm	Erwinia_amylovora_CFBP1430	8.4e-20	0.935484
AA3.hmm	Erwinia_amylovora_CFBP1430	1.7e-46	0.501618
GT20.hmm	Erwinia_amylovora_CFBP1430	5e-165	0.970526
GT2.hmm	Erwinia_amylovora_CFBP1430	4.4e-23	0.576471
GH13_5.hmm	Erwinia_amylovora_CFBP1430	1.6e-150	0.994152
GT8.hmm	Erwinia_amylovora_CFBP1430	1.5e-48	0.879377
GH28.hmm	Erwinia_amylovora_CFBP1430	4e-76	0.889231
GT4.hmm	Erwinia_amylovora_CFBP1430	9.1e-28	0.9375
GT8.hmm	Erwinia_amylovora_CFBP1430	1.6e-60	0.902724
GT111.hmm	Erwinia_amylovora_CFBP1430	8e-69	0.990783
GT4.hmm	Erwinia_amylovora_CFBP1430	4.7e-33	0.875
GT2.hmm	Erwinia_amylovora_CFBP1430	2.3e-26	0.858824
GT4.hmm	Erwinia_amylovora_CFBP1430	2.2e-30	0.95
GT2.hmm	Erwinia_amylovora_CFBP1430	8.5e-27	0.623529
CE1.hmm	Erwinia_amylovora_CFBP1430	2e-48	0.986784
GT20.hmm	Erwinia_amylovora_CFBP1430	1.8e-127	0.922105
GH23.hmm	Erwinia_amylovora_CFBP1430	4.9e-23	0.82963
GT107.hmm	Erwinia_amylovora_CFBP1430	7.3e-104	0.593985
GT107.hmm	Erwinia_amylovora_CFBP1430	1.6e-123	0.701128
GH73.hmm	Erwinia_amylovora_CFBP1430	6e-37	0.945312
GT41.hmm	Erwinia_amylovora_CFBP1430	1.1e-108	0.692199
GT19.hmm	Erwinia_amylovora_CFBP1430	1.8e-138	0.991525
GT51.hmm	Erwinia_amylovora_CFBP1430	7.3e-56	0.937853
AA1.hmm	Erwinia_amylovora_CFBP1430	2.2e-33	0.949721
GH43_26.hmm	Erwinia_amylovora_CFBP1430	1.8e-115	0.989796
CBM73.hmm	Erwinia_amylovora_CFBP1430	2.5e-17	0.87037
AA10.hmm	Erwinia_amylovora_CFBP1430	7.2e-50	0.988764
CE11.hmm	Erwinia_amylovora_CFBP1430	1.3e-120	0.99262
GT28.hmm	Erwinia_amylovora_CFBP1430	3.6e-48	0.987261
GH23.hmm	Erwinia_amylovora_CFBP1430	4.2e-30	0.762963
CE1.hmm	Erwinia_amylovora_CFBP1430	6.5e-16	0.854626
CE1.hmm	Erwinia_amylovora_CFBP1430	5.5e-42	0.969163
GH37.hmm	Erwinia_amylovora_CFBP1430	2.3e-176	0.997963
AA3.hmm	Erwinia_amylovora_CFBP1430	5.9e-49	0.514563
GT2.hmm	Erwinia_amylovora_CFBP1430	2.1e-28	0.982353
GT51.hmm	Erwinia_amylovora_CFBP1430	4.3e-70	0.983051
GH13_18.hmm	Erwinia_amylovora_CFBP1430	2.5e-144	0.994169
GH77.hmm	Erwinia_amylovora_CFBP1430	9.4e-157	0.989879
GT35.hmm	Erwinia_amylovora_CFBP1430	8.9e-259	0.994065
GT35.hmm	Erwinia_amylovora_CFBP1430	1.2e-284	0.998516
GT5.hmm	Erwinia_amylovora_CFBP1430	3.4e-160	0.995763
GH13_11.hmm	Erwinia_amylovora_CFBP1430	9.3e-149	0.997151
CBM48.hmm	Erwinia_amylovora_CFBP1430	2.3e-20	0.907895
GH13_9.hmm	Erwinia_amylovora_CFBP1430	2.5e-153	0.996678
GH109.hmm	Erwinia_amylovora_CFBP1430	3e-19	0.403509
GH8.hmm	Erwinia_amylovora_CFBP1430	1.9e-85	0.9875
GT2.hmm	Erwinia_amylovora_CFBP1430	2e-36	0.994118
GH68.hmm	Erwinia_amylovora_CFBP1430	4.8e-154	0.978417
GH31.hmm	Erwinia_billingiae_Eb661	2.5e-144	0.992974
GT30.hmm	Erwinia_billingiae_Eb661	5.4e-75	0.988701
GT4.hmm	Erwinia_billingiae_Eb661	5.8e-31	0.9
GT9.hmm	Erwinia_billingiae_Eb661	2.4e-62	0.92
GT2.hmm	Erwinia_billingiae_Eb661	6.1e-35	0.747059
GT9.hmm	Erwinia_billingiae_Eb661	9e-23	0.857778
GT4.hmm	Erwinia_billingiae_Eb661	2.6e-29	0.8875
GT2.hmm	Erwinia_billingiae_Eb661	3.5e-27	0.717647
GT9.hmm	Erwinia_billingiae_Eb661	1.6e-40	0.893333
GT9.hmm	Erwinia_billingiae_Eb661	3.2e-54	0.897778
GT4.hmm	Erwinia_billingiae_Eb661	1.9e-32	0.9375
GH24.hmm	Erwinia_billingiae_Eb661	1.2e-36	0.985401
GT56.hmm	Erwinia_billingiae_Eb661	1.2e-158	0.994398
GT26.hmm	Erwinia_billingiae_Eb661	6.3e-63	0.988304
AA3.hmm	Erwinia_billingiae_Eb661	4.4e-52	0.512945
GH37.hmm	Erwinia_billingiae_Eb661	4.4e-178	0.997963
AA3.hmm	Erwinia_billingiae_Eb661	4.5e-47	0.5
CE1.hmm	Erwinia_billingiae_Eb661	1.2e-16	0.859031
AA3.hmm	Erwinia_billingiae_Eb661	1.2e-51	0.509709
CE14.hmm	Erwinia_billingiae_Eb661	1e-19	0.943548
GH1.hmm	Erwinia_billingiae_Eb661	7e-148	0.995338
GH23.hmm	Erwinia_billingiae_Eb661	5e-30	0.77037
GT28.hmm	Erwinia_billingiae_Eb661	2.1e-48	0.987261
CE11.hmm	Erwinia_billingiae_Eb661	4e-122	0.99262
GH43_26.hmm	Erwinia_billingiae_Eb661	4.7e-117	0.993197
AA1.hmm	Erwinia_billingiae_Eb661	1.9e-30	0.969274
GT8.hmm	Erwinia_billingiae_Eb661	2e-50	0.914397
GT51.hmm	Erwinia_billingiae_Eb661	1.7e-56	0.937853
GT19.hmm	Erwinia_billingiae_Eb661	1.8e-140	0.991525
GH23.hmm	Erwinia_billingiae_Eb661	1.7e-20	0.896296
GH42.hmm	Erwinia_billingiae_Eb661	9.2e-117	0.991914
GH2.hmm	Erwinia_billingiae_Eb661	3.1e-220	0.974734
CE4.hmm	Erwinia_billingiae_Eb661	1.2e-19	0.784615
GH24.hmm	Erwinia_billingiae_Eb661	1e-43	0.985401
GH28.hmm	Erwinia_billingiae_Eb661	1.1e-77	0.929231
AA3.hmm	Erwinia_billingiae_Eb661	2.7e-43	0.517799
GT2.hmm	Erwinia_billingiae_Eb661	7.4e-34	0.970588
GT83.hmm	Erwinia_billingiae_Eb661	5e-148	0.964815
CE9.hmm	Erwinia_billingiae_Eb661	3e-122	0.994638
GH20.hmm	Erwinia_billingiae_Eb661	4.1e-98	0.976261
GH15.hmm	Erwinia_billingiae_Eb661	1.6e-74	0.99169
GH3.hmm	Erwinia_billingiae_Eb661	1.8e-68	0.981481
CE4.hmm	Erwinia_billingiae_Eb661	2.1e-23	0.869231
CE4.hmm	Erwinia_billingiae_Eb661	7.1e-16	0.823077
AA6.hmm	Erwinia_billingiae_Eb661	9.4e-80	0.989744
GT2.hmm	Erwinia_billingiae_Eb661	1.6e-18	0.711765
GH1.hmm	Erwinia_billingiae_Eb661	4.4e-21	0.801865
GT2.hmm	Erwinia_billingiae_Eb661	4e-23	0.976471
GH73.hmm	Erwinia_billingiae_Eb661	8.2e-36	0.953125
GH3.hmm	Erwinia_billingiae_Eb661	4.5e-57	0.953704
GH23.hmm	Erwinia_billingiae_Eb661	1.4e-18	0.792593
GH37.hmm	Erwinia_billingiae_Eb661	3.9e-186	0.995927
GH1.hmm	Erwinia_billingiae_Eb661	7.4e-150	0.990676
AA3_2.hmm	Erwinia_billingiae_Eb661	1.1e-169	0.992958
GH109.hmm	Erwinia_billingiae_Eb661	2.5e-16	0.401003
GT2.hmm	Erwinia_billingiae_Eb661	1.1e-25	0.682353
GH13_10.hmm	Erwinia_billingiae_Eb661	2e-124	0.996805
GH13_26.hmm	Erwinia_billingiae_Eb661	1.3e-119	0.986486
CBM48.hmm	Erwinia_billingiae_Eb661	3.6e-18	0.894737
GH13_11.hmm	Erwinia_billingiae_Eb661	7.4e-168	0.997151
GH109.hmm	Erwinia_billingiae_Eb661	1e-15	0.378446
GH109.hmm	Erwinia_billingiae_Eb661	1.7e-18	0.390977
GH109.hmm	Erwinia_billingiae_Eb661	7.6e-23	0.729323
GT14.hmm	Erwinia_billingiae_Eb661	2.2e-66	0.936
AA3.hmm	Erwinia_billingiae_Eb661	3.4e-49	0.504854
GT4.hmm	Erwinia_billingiae_Eb661	1.5e-17	0.775
GT2.hmm	Erwinia_billingiae_Eb661	2.9e-26	0.664706
AA12.hmm	Erwinia_billingiae_Eb661	8.8e-18	0.798005
GH103.hmm	Erwinia_billingiae_Eb661	2.1e-113	0.989831
GT20.hmm	Erwinia_billingiae_Eb661	4.8e-166	0.970526
GT2.hmm	Erwinia_billingiae_Eb661	4.7e-26	0.611765
GT2.hmm	Erwinia_billingiae_Eb661	2.1e-16	0.891304
GH13_5.hmm	Erwinia_billingiae_Eb661	9.7e-152	0.997076
GT81.hmm	Erwinia_billingiae_Eb661	8.5e-70	0.638225
GT8.hmm	Erwinia_billingiae_Eb661	5.3e-54	0.875486
GH109.hmm	Erwinia_billingiae_Eb661	1.3e-27	0.897243
AA3.hmm	Erwinia_billingiae_Eb661	5.2e-52	0.512945
GT81.hmm	Erwinia_billingiae_Eb661	6.6e-18	0.672355
GT2.hmm	Erwinia_billingiae_Eb661	1.6e-28	0.982353
GT4.hmm	Erwinia_billingiae_Eb661	2.7e-35	0.8625
GT4.hmm	Erwinia_billingiae_Eb661	2e-40	0.9375
GT2.hmm	Erwinia_billingiae_Eb661	5.9e-30	0.747059
GT2.hmm	Erwinia_billingiae_Eb661	2.4e-29	0.641176
CE1.hmm	Erwinia_billingiae_Eb661	1.9e-50	0.982379
GT25.hmm	Erwinia_billingiae_Eb661	3.6e-34	0.972376
GH24.hmm	Erwinia_billingiae_Eb661	7.9e-44	0.985401
GT51.hmm	Erwinia_billingiae_Eb661	1.4e-48	0.943503
GH23.hmm	Erwinia_billingiae_Eb661	2.9e-23	0.785185
GH103.hmm	Erwinia_billingiae_Eb661	1.2e-94	0.962712
GH102.hmm	Erwinia_billingiae_Eb661	1.9e-41	0.993631
GH1.hmm	Erwinia_billingiae_Eb661	3.8e-116	0.974359
GH1.hmm	Erwinia_billingiae_Eb661	2.4e-147	0.993007
GH23.hmm	Erwinia_billingiae_Eb661	1.4e-21	0.777778
AA3.hmm	Erwinia_billingiae_Eb661	2.7e-44	0.509709
GH3.hmm	Erwinia_billingiae_Eb661	7.4e-65	0.981481
AA3.hmm	Erwinia_billingiae_Eb661	8.5e-49	0.503236
GH20.hmm	Erwinia_billingiae_Eb661	5e-117	0.973294
GH13_29.hmm	Erwinia_billingiae_Eb661	1.4e-171	0.997093
GH4.hmm	Erwinia_billingiae_Eb661	5.3e-67	0.994413
CE1.hmm	Erwinia_billingiae_Eb661	5.3e-18	0.955947
GT51.hmm	Erwinia_billingiae_Eb661	1.6e-53	0.949153
GT51.hmm	Erwinia_billingiae_Eb661	4.8e-70	0.983051
GH13_18.hmm	Erwinia_billingiae_Eb661	1.1e-147	0.994169
GH77.hmm	Erwinia_billingiae_Eb661	1.1e-157	0.989879
GT35.hmm	Erwinia_billingiae_Eb661	2.3e-258	0.995549
GT35.hmm	Erwinia_billingiae_Eb661	1.6e-285	0.998516
GT5.hmm	Erwinia_billingiae_Eb661	2.8e-158	0.995763
CBM48.hmm	Erwinia_billingiae_Eb661	7.1e-17	0.907895
GH13_11.hmm	Erwinia_billingiae_Eb661	4.1e-151	0.997151
CBM48.hmm	Erwinia_billingiae_Eb661	5.9e-21	0.907895
GH13_9.hmm	Erwinia_billingiae_Eb661	1.6e-155	0.996678
GH109.hmm	Erwinia_billingiae_Eb661	8.9e-19	0.406015
GH105.hmm	Erwinia_billingiae_Eb661	2.5e-112	0.966867
GT2.hmm	Erwinia_billingiae_Eb661	3.6e-33	0.988235
GH8.hmm	Erwinia_billingiae_Eb661	1.2e-86	0.9875
GT2.hmm	Erwinia_billingiae_Eb661	2.7e-37	0.994118
AA3.hmm	Erwinia_billingiae_Eb661	1.5e-46	0.512945
GH77.hmm	Erwinia_billingiae_Eb661	1.7e-155	0.989879
GT35.hmm	Erwinia_billingiae_Eb661	9.5e-264	0.995549
GH31.hmm	Erwinia_billingiae_Eb661	3.5e-135	0.995316
GT8.hmm	Erwinia_billingiae_Eb661	1.4e-52	0.88716
GT2.hmm	Erwinia_pyrifoliae_EpK1_15	1.8e-36	0.994118
GH8.hmm	Erwinia_pyrifoliae_EpK1_15	7.2e-83	0.9875
GH109.hmm	Erwinia_pyrifoliae_EpK1_15	2.6e-20	0.401003
CBM48.hmm	Erwinia_pyrifoliae_EpK1_15	5.7e-22	0.907895
GH13_9.hmm	Erwinia_pyrifoliae_EpK1_15	8.8e-154	0.996678
CBM48.hmm	Erwinia_pyrifoliae_EpK1_15	1.4e-16	0.894737
GH13_11.hmm	Erwinia_pyrifoliae_EpK1_15	8.9e-148	0.997151
GT5.hmm	Erwinia_pyrifoliae_EpK1_15	5e-161	0.995763
GT35.hmm	Erwinia_pyrifoliae_EpK1_15	2.7e-283	0.997033
GT35.hmm	Erwinia_pyrifoliae_EpK1_15	2e-258	0.994065
GH77.hmm	Erwinia_pyrifoliae_EpK1_15	1e-160	0.989879
GT51.hmm	Erwinia_pyrifoliae_EpK1_15	2.2e-70	0.983051
AA3.hmm	Erwinia_pyrifoliae_EpK1_15	1.2e-49	0.514563
GH37.hmm	Erwinia_pyrifoliae_EpK1_15	3.2e-178	0.997963
GH23.hmm	Erwinia_pyrifoliae_EpK1_15	7.6e-19	0.911111
GH1.hmm	Erwinia_pyrifoliae_EpK1_15	5.7e-146	0.969697
PL3_1.hmm	Erwinia_pyrifoliae_EpK1_15	8.4e-72	0.971098
GH109.hmm	Erwinia_pyrifoliae_EpK1_15	1e-15	0.390977
GH23.hmm	Erwinia_pyrifoliae_EpK1_15	8.1e-23	0.785185
GH102.hmm	Erwinia_pyrifoliae_EpK1_15	5.9e-41	0.974522
GH103.hmm	Erwinia_pyrifoliae_EpK1_15	1.6e-93	0.959322
GH23.hmm	Erwinia_pyrifoliae_EpK1_15	8.4e-22	0.918519
GH2.hmm	Erwinia_pyrifoliae_EpK1_15	3.6e-114	0.583777
GT2.hmm	Erwinia_pyrifoliae_EpK1_15	2.2e-33	0.976471
GT83.hmm	Erwinia_pyrifoliae_EpK1_15	4.4e-151	0.966667
CE9.hmm	Erwinia_pyrifoliae_EpK1_15	3.2e-122	0.994638
GH3.hmm	Erwinia_pyrifoliae_EpK1_15	1e-66	0.981481
GT2.hmm	Erwinia_pyrifoliae_EpK1_15	1.2e-22	0.976471
GH73.hmm	Erwinia_pyrifoliae_EpK1_15	4e-36	0.960938
GH3.hmm	Erwinia_pyrifoliae_EpK1_15	8.2e-59	0.958333
GT81.hmm	Erwinia_pyrifoliae_EpK1_15	1.3e-68	0.634812
GH23.hmm	Erwinia_pyrifoliae_EpK1_15	2.1e-18	0.8
GH37.hmm	Erwinia_pyrifoliae_EpK1_15	4e-180	0.995927
GH32.hmm	Erwinia_pyrifoliae_EpK1_15	1.8e-98	0.996587
AA3_2.hmm	Erwinia_pyrifoliae_EpK1_15	3.5e-165	0.992958
GH109.hmm	Erwinia_pyrifoliae_EpK1_15	1.8e-16	0.401003
GH32.hmm	Erwinia_pyrifoliae_EpK1_15	1.6e-99	0.993174
GH19.hmm	Erwinia_pyrifoliae_EpK1_15	2.4e-32	0.450216
GH13_31.hmm	Erwinia_pyrifoliae_EpK1_15	2.6e-146	0.997135
GT20.hmm	Erwinia_pyrifoliae_EpK1_15	2.5e-164	0.968421
GH13_5.hmm	Erwinia_pyrifoliae_EpK1_15	5.6e-154	0.994152
GT8.hmm	Erwinia_pyrifoliae_EpK1_15	1.4e-49	0.875486
GH28.hmm	Erwinia_pyrifoliae_EpK1_15	1.3e-76	0.883077
GT4.hmm	Erwinia_pyrifoliae_EpK1_15	1e-28	0.94375
GT8.hmm	Erwinia_pyrifoliae_EpK1_15	3e-60	0.902724
GT111.hmm	Erwinia_pyrifoliae_EpK1_15	4.2e-69	0.990783
GT4.hmm	Erwinia_pyrifoliae_EpK1_15	1.9e-35	0.86875
GT2.hmm	Erwinia_pyrifoliae_EpK1_15	8.7e-26	0.917647
GT4.hmm	Erwinia_pyrifoliae_EpK1_15	2.8e-31	0.9625
GT2.hmm	Erwinia_pyrifoliae_EpK1_15	1.8e-26	0.629412
CE1.hmm	Erwinia_pyrifoliae_EpK1_15	7e-47	0.986784
GT20.hmm	Erwinia_pyrifoliae_EpK1_15	2.4e-127	0.913684
GH23.hmm	Erwinia_pyrifoliae_EpK1_15	5.2e-24	0.837037
GT107.hmm	Erwinia_pyrifoliae_EpK1_15	2.1e-102	0.593985
GT107.hmm	Erwinia_pyrifoliae_EpK1_15	7.8e-122	0.708647
GH73.hmm	Erwinia_pyrifoliae_EpK1_15	5.7e-38	0.945312
GT41.hmm	Erwinia_pyrifoliae_EpK1_15	2.5e-111	0.697872
GT19.hmm	Erwinia_pyrifoliae_EpK1_15	4.9e-140	0.991525
GT51.hmm	Erwinia_pyrifoliae_EpK1_15	7.3e-56	0.937853
AA1.hmm	Erwinia_pyrifoliae_EpK1_15	3.5e-34	0.958101
GH43_26.hmm	Erwinia_pyrifoliae_EpK1_15	7.6e-115	0.989796
CBM73.hmm	Erwinia_pyrifoliae_EpK1_15	3.7e-17	0.87037
AA10.hmm	Erwinia_pyrifoliae_EpK1_15	8.2e-53	0.994382
CE11.hmm	Erwinia_pyrifoliae_EpK1_15	2.9e-120	0.99262
GT28.hmm	Erwinia_pyrifoliae_EpK1_15	9.2e-49	0.987261
GH23.hmm	Erwinia_pyrifoliae_EpK1_15	5.1e-30	0.77037
GH108.hmm	Erwinia_pyrifoliae_EpK1_15	3.1e-22	0.930233
GH24.hmm	Erwinia_pyrifoliae_EpK1_15	6.1e-41	0.985401
CE1.hmm	Erwinia_pyrifoliae_EpK1_15	1.1e-16	0.85022
AA7.hmm	Erwinia_pyrifoliae_EpK1_15	3.7e-68	0.984716
GH20.hmm	Erwinia_pyrifoliae_EpK1_15	2.7e-112	0.970326
GT51.hmm	Erwinia_pyrifoliae_EpK1_15	6e-52	0.943503
GT26.hmm	Erwinia_pyrifoliae_EpK1_15	2.2e-62	0.988304
GT56.hmm	Erwinia_pyrifoliae_EpK1_15	8.8e-158	0.994398
GT2.hmm	Erwinia_pyrifoliae_EpK1_15	2.5e-32	0.752941
GT9.hmm	Erwinia_pyrifoliae_EpK1_15	3.9e-55	0.897778
GT9.hmm	Erwinia_pyrifoliae_EpK1_15	1.6e-39	0.902222
GT4.hmm	Erwinia_pyrifoliae_EpK1_15	1.5e-22	0.75625
GT2.hmm	Erwinia_pyrifoliae_EpK1_15	5.4e-28	0.776471
GT9.hmm	Erwinia_pyrifoliae_EpK1_15	8.6e-44	0.893333
GT9.hmm	Erwinia_pyrifoliae_EpK1_15	4.6e-61	0.902222
GT4.hmm	Erwinia_pyrifoliae_EpK1_15	4.7e-31	0.89375
GT4.hmm	Erwinia_pyrifoliae_EpK1_15	3.4e-33	0.90625
GT9.hmm	Erwinia_pyrifoliae_EpK1_15	9.3e-41	0.911111
GT30.hmm	Erwinia_pyrifoliae_EpK1_15	9.9e-75	0.983051
GT2.hmm	Erwinia_pyrifoliae_EpK1_15	2.5e-18	0.888235
PL22.hmm	Erwinia_rhapontici_BY21311	7e-30	0.381132
PL22.hmm	Erwinia_rhapontici_BY21311	2.3e-73	0.633962
PL9.hmm	Erwinia_rhapontici_BY21311	8.8e-94	0.823529
GT2.hmm	Erwinia_rhapontici_BY21311	3.8e-37	0.994118
GH8.hmm	Erwinia_rhapontici_BY21311	1.8e-86	0.9875
GT2.hmm	Erwinia_rhapontici_BY21311	1.1e-32	0.988235
PL38.hmm	Erwinia_rhapontici_BY21311	1.7e-111	0.996416
GH109.hmm	Erwinia_rhapontici_BY21311	2.2e-16	0.453634
GT60.hmm	Erwinia_rhapontici_BY21311	2.4e-101	0.990909
AA3_2.hmm	Erwinia_rhapontici_BY21311	5.6e-159	0.992958
GH109.hmm	Erwinia_rhapontici_BY21311	1e-19	0.406015
CBM48.hmm	Erwinia_rhapontici_BY21311	4.1e-20	0.907895
GH13_9.hmm	Erwinia_rhapontici_BY21311	1.2e-153	0.996678
CBM48.hmm	Erwinia_rhapontici_BY21311	6.8e-18	0.907895
GH13_11.hmm	Erwinia_rhapontici_BY21311	1.5e-155	0.997151
GT5.hmm	Erwinia_rhapontici_BY21311	5.6e-161	0.995763
GT35.hmm	Erwinia_rhapontici_BY21311	1.2e-284	0.998516
GT35.hmm	Erwinia_rhapontici_BY21311	1.1e-260	0.997033
GH77.hmm	Erwinia_rhapontici_BY21311	7.5e-159	0.989879
GH13_18.hmm	Erwinia_rhapontici_BY21311	1.1e-149	0.994169
GT51.hmm	Erwinia_rhapontici_BY21311	3.7e-70	0.983051
GT51.hmm	Erwinia_rhapontici_BY21311	2.8e-53	0.943503
GH20.hmm	Erwinia_rhapontici_BY21311	7.4e-116	0.973294
GT35.hmm	Erwinia_rhapontici_BY21311	4.5e-264	0.997033
GH77.hmm	Erwinia_rhapontici_BY21311	1.1e-157	0.989879
GH42.hmm	Erwinia_rhapontici_BY21311	7.7e-119	0.991914
AA3.hmm	Erwinia_rhapontici_BY21311	2.4e-52	0.512945
GH1.hmm	Erwinia_rhapontici_BY21311	1.3e-151	0.993007
GH1.hmm	Erwinia_rhapontici_BY21311	8.4e-149	0.988345
GH1.hmm	Erwinia_rhapontici_BY21311	3e-140	0.988345
GH3.hmm	Erwinia_rhapontici_BY21311	4.7e-71	0.986111
GH23.hmm	Erwinia_rhapontici_BY21311	2.7e-22	0.785185
GH2.hmm	Erwinia_rhapontici_BY21311	4.2e-209	0.973404
AA3.hmm	Erwinia_rhapontici_BY21311	5.3e-43	0.512945
GT2.hmm	Erwinia_rhapontici_BY21311	4.8e-35	0.976471
GT83.hmm	Erwinia_rhapontici_BY21311	1.5e-150	0.97037
CE9.hmm	Erwinia_rhapontici_BY21311	1.1e-121	0.994638
GH15.hmm	Erwinia_rhapontici_BY21311	1.9e-75	0.99169
GH3.hmm	Erwinia_rhapontici_BY21311	9e-69	0.981481
GH1.hmm	Erwinia_rhapontici_BY21311	2.1e-17	0.83683
GT2.hmm	Erwinia_rhapontici_BY21311	1.6e-23	0.976471
GH73.hmm	Erwinia_rhapontici_BY21311	6.6e-37	0.945312
GH105.hmm	Erwinia_rhapontici_BY21311	4.5e-115	0.96988
GH3.hmm	Erwinia_rhapontici_BY21311	1.6e-57	0.953704
GT81.hmm	Erwinia_rhapontici_BY21311	5.4e-69	0.634812
GH24.hmm	Erwinia_rhapontici_BY21311	1.8e-18	0.868613
GH4.hmm	Erwinia_rhapontici_BY21311	3e-64	0.98324
GH1.hmm	Erwinia_rhapontici_BY21311	9.8e-145	0.995338
GH53.hmm	Erwinia_rhapontici_BY21311	4.4e-145	0.997076
GH42.hmm	Erwinia_rhapontici_BY21311	2.7e-162	0.994609
CE1.hmm	Erwinia_rhapontici_BY21311	2e-23	0.977974
GH32.hmm	Erwinia_rhapontici_BY21311	7.5e-108	0.996587
GH23.hmm	Erwinia_rhapontici_BY21311	1e-18	0.8
GH37.hmm	Erwinia_rhapontici_BY21311	1.9e-182	0.997963
GH32.hmm	Erwinia_rhapontici_BY21311	5.1e-97	0.996587
AA3_2.hmm	Erwinia_rhapontici_BY21311	5.3e-166	0.992958
GH109.hmm	Erwinia_rhapontici_BY21311	1.3e-16	0.403509
GH1.hmm	Erwinia_rhapontici_BY21311	1.1e-150	0.995338
AA2.hmm	Erwinia_rhapontici_BY21311	2.7e-16	0.4
GH13_10.hmm	Erwinia_rhapontici_BY21311	4.2e-123	0.996805
GH13_26.hmm	Erwinia_rhapontici_BY21311	4e-122	0.986486
CBM48.hmm	Erwinia_rhapontici_BY21311	2.1e-18	0.907895
GH13_11.hmm	Erwinia_rhapontici_BY21311	1.1e-166	0.997151
GH109.hmm	Erwinia_rhapontici_BY21311	2.5e-22	0.411028
GH109.hmm	Erwinia_rhapontici_BY21311	1.6e-18	0.383459
GH109.hmm	Erwinia_rhapontici_BY21311	7.3e-22	0.421053
GH109.hmm	Erwinia_rhapontici_BY21311	1.3e-24	0.408521
GH109.hmm	Erwinia_rhapontici_BY21311	1.8e-21	0.388471
GH109.hmm	Erwinia_rhapontici_BY21311	8.1e-16	0.373434
GH103.hmm	Erwinia_rhapontici_BY21311	3.1e-110	0.99322
GT20.hmm	Erwinia_rhapontici_BY21311	1.2e-163	0.970526
GH78.hmm	Erwinia_rhapontici_BY21311	1.4e-72	0.853175
GT2.hmm	Erwinia_rhapontici_BY21311	1.2e-27	0.582353
GH13_5.hmm	Erwinia_rhapontici_BY21311	5.4e-152	0.994152
GH1.hmm	Erwinia_rhapontici_BY21311	1.6e-148	0.995338
GH4.hmm	Erwinia_rhapontici_BY21311	1.8e-66	0.988827
CE4.hmm	Erwinia_rhapontici_BY21311	3.8e-19	0.792308
GH2.hmm	Erwinia_rhapontici_BY21311	4.5e-220	0.972074
GH13_31.hmm	Erwinia_rhapontici_BY21311	1.3e-162	0.994269
GH13_31.hmm	Erwinia_rhapontici_BY21311	1.3e-146	0.997135
GH4.hmm	Erwinia_rhapontici_BY21311	2.3e-57	0.988827
GH13_31.hmm	Erwinia_rhapontici_BY21311	4e-146	0.997135
GH109.hmm	Erwinia_rhapontici_BY21311	1.1e-26	0.947368
GH1.hmm	Erwinia_rhapontici_BY21311	1.2e-146	0.990676
GT2.hmm	Erwinia_rhapontici_BY21311	2.7e-18	0.958824
GT2.hmm	Erwinia_rhapontici_BY21311	7.6e-18	0.964706
GT4.hmm	Erwinia_rhapontici_BY21311	1.3e-35	0.875
GT4.hmm	Erwinia_rhapontici_BY21311	1.7e-39	0.9
GT2.hmm	Erwinia_rhapontici_BY21311	1.3e-30	0.852941
GT2.hmm	Erwinia_rhapontici_BY21311	9.5e-30	0.623529
AA6.hmm	Erwinia_rhapontici_BY21311	3.7e-83	0.994872
CE1.hmm	Erwinia_rhapontici_BY21311	5.7e-49	0.982379
GH109.hmm	Erwinia_rhapontici_BY21311	8.9e-21	0.401003
PL1_8.hmm	Erwinia_rhapontici_BY21311	6.6e-93	0.994872
GT51.hmm	Erwinia_rhapontici_BY21311	3.1e-44	0.853107
GH23.hmm	Erwinia_rhapontici_BY21311	1e-24	0.866667
GH103.hmm	Erwinia_rhapontici_BY21311	1.8e-94	0.966102
GH102.hmm	Erwinia_rhapontici_BY21311	3.1e-42	0.993631
GH1.hmm	Erwinia_rhapontici_BY21311	7.4e-118	0.986014
GH23.hmm	Erwinia_rhapontici_BY21311	2.2e-21	0.918519
GT19.hmm	Erwinia_rhapontici_BY21311	4.9e-140	0.991525
GT51.hmm	Erwinia_rhapontici_BY21311	3.5e-56	0.937853
AA1.hmm	Erwinia_rhapontici_BY21311	2e-35	0.96648
GH33.hmm	Erwinia_rhapontici_BY21311	1.1e-28	0.877193
GH43_26.hmm	Erwinia_rhapontici_BY21311	1.9e-117	0.989796
CE11.hmm	Erwinia_rhapontici_BY21311	2.2e-121	0.99262
GT28.hmm	Erwinia_rhapontici_BY21311	1.4e-49	0.987261
GH23.hmm	Erwinia_rhapontici_BY21311	5.2e-30	0.762963
GH24.hmm	Erwinia_rhapontici_BY21311	4.7e-43	0.992701
CE1.hmm	Erwinia_rhapontici_BY21311	3.8e-44	0.969163
AA3.hmm	Erwinia_rhapontici_BY21311	1.3e-46	0.501618
GH37.hmm	Erwinia_rhapontici_BY21311	2.8e-175	0.997963
AA3.hmm	Erwinia_rhapontici_BY21311	6.1e-51	0.516181
GT26.hmm	Erwinia_rhapontici_BY21311	3e-63	0.988304
GT56.hmm	Erwinia_rhapontici_BY21311	2.3e-157	0.994398
GH24.hmm	Erwinia_rhapontici_BY21311	8e-35	0.985401
GT9.hmm	Erwinia_rhapontici_BY21311	1.7e-55	0.897778
GT9.hmm	Erwinia_rhapontici_BY21311	3.4e-39	0.893333
GT25.hmm	Erwinia_rhapontici_BY21311	1.8e-35	0.966851
GT9.hmm	Erwinia_rhapontici_BY21311	7.6e-60	0.897778
GT4.hmm	Erwinia_rhapontici_BY21311	1.3e-31	0.85625
GT4.hmm	Erwinia_rhapontici_BY21311	7.9e-33	0.90625
GT2.hmm	Erwinia_rhapontici_BY21311	1.4e-30	0.729412
GT30.hmm	Erwinia_rhapontici_BY21311	5.7e-76	0.988701
GT2.hmm	Erwinia_rhapontici_BY21311	1.8e-19	0.776471
GT2.hmm	Erwinia_tasmaniensis_Et199	8.6e-18	0.776471
GT30.hmm	Erwinia_tasmaniensis_Et199	1.2e-76	0.988701
GT9.hmm	Erwinia_tasmaniensis_Et199	2.7e-40	0.915556
GT4.hmm	Erwinia_tasmaniensis_Et199	9.2e-33	0.90625
GT4.hmm	Erwinia_tasmaniensis_Et199	7e-31	0.875
GT9.hmm	Erwinia_tasmaniensis_Et199	1.5e-63	0.906667
GT9.hmm	Erwinia_tasmaniensis_Et199	2.5e-43	0.893333
GT2.hmm	Erwinia_tasmaniensis_Et199	8.3e-28	0.776471
GT4.hmm	Erwinia_tasmaniensis_Et199	7.6e-24	0.75625
GT9.hmm	Erwinia_tasmaniensis_Et199	1e-41	0.902222
GT9.hmm	Erwinia_tasmaniensis_Et199	1.5e-53	0.897778
GT56.hmm	Erwinia_tasmaniensis_Et199	3e-157	0.994398
GT26.hmm	Erwinia_tasmaniensis_Et199	4.6e-63	0.988304
GT51.hmm	Erwinia_tasmaniensis_Et199	2.4e-52	0.937853
GH1.hmm	Erwinia_tasmaniensis_Et199	2.5e-151	0.988345
PL3_1.hmm	Erwinia_tasmaniensis_Et199	2.2e-74	0.988439
GH24.hmm	Erwinia_tasmaniensis_Et199	2.1e-44	0.985401
GH23.hmm	Erwinia_tasmaniensis_Et199	5.3e-30	0.762963
GT28.hmm	Erwinia_tasmaniensis_Et199	1.3e-48	0.987261
CE11.hmm	Erwinia_tasmaniensis_Et199	2.9e-121	0.99262
CBM73.hmm	Erwinia_tasmaniensis_Et199	4.1e-17	0.944444
AA10.hmm	Erwinia_tasmaniensis_Et199	2.1e-49	0.994382
GH43_26.hmm	Erwinia_tasmaniensis_Et199	6.5e-117	0.989796
AA1.hmm	Erwinia_tasmaniensis_Et199	3.6e-33	0.969274
GT51.hmm	Erwinia_tasmaniensis_Et199	7.3e-56	0.937853
GT19.hmm	Erwinia_tasmaniensis_Et199	5.8e-141	0.991525
GH32.hmm	Erwinia_tasmaniensis_Et199	1.1e-96	0.996587
GH23.hmm	Erwinia_tasmaniensis_Et199	1.5e-21	0.82963
AA3_2.hmm	Erwinia_tasmaniensis_Et199	2e-163	0.992958
GT9.hmm	Erwinia_tasmaniensis_Et199	1.7e-26	0.791111
CE1.hmm	Erwinia_tasmaniensis_Et199	1e-48	0.982379
GT2.hmm	Erwinia_tasmaniensis_Et199	2.9e-29	0.635294
GT2.hmm	Erwinia_tasmaniensis_Et199	1.5e-28	0.758824
GT4.hmm	Erwinia_tasmaniensis_Et199	1.8e-38	0.89375
GT4.hmm	Erwinia_tasmaniensis_Et199	1.1e-34	0.85625
GT8.hmm	Erwinia_tasmaniensis_Et199	4.6e-63	0.910506
GT111.hmm	Erwinia_tasmaniensis_Et199	7.6e-71	0.990783
GT4.hmm	Erwinia_tasmaniensis_Et199	7.2e-27	0.95
GH28.hmm	Erwinia_tasmaniensis_Et199	4.5e-78	0.883077
GT8.hmm	Erwinia_tasmaniensis_Et199	2.9e-48	0.875486
GH4.hmm	Erwinia_tasmaniensis_Et199	2.2e-71	0.98324
GH13_5.hmm	Erwinia_tasmaniensis_Et199	3.9e-152	0.994152
GT20.hmm	Erwinia_tasmaniensis_Et199	4.3e-162	0.970526
GH13_31.hmm	Erwinia_tasmaniensis_Et199	8.8e-148	0.997135
GH109.hmm	Erwinia_tasmaniensis_Et199	9.8e-17	0.401003
AA3_2.hmm	Erwinia_tasmaniensis_Et199	8.6e-167	0.992958
GH32.hmm	Erwinia_tasmaniensis_Et199	9e-98	0.996587
GH32.hmm	Erwinia_tasmaniensis_Et199	3.5e-112	0.986348
GH37.hmm	Erwinia_tasmaniensis_Et199	2.6e-177	0.995927
GH23.hmm	Erwinia_tasmaniensis_Et199	2.3e-18	0.8
GT2.hmm	Erwinia_tasmaniensis_Et199	7.4e-29	0.958824
GT81.hmm	Erwinia_tasmaniensis_Et199	4.9e-69	0.634812
GH3.hmm	Erwinia_tasmaniensis_Et199	3.5e-57	0.953704
GH73.hmm	Erwinia_tasmaniensis_Et199	3.5e-37	0.960938
GT2.hmm	Erwinia_tasmaniensis_Et199	3.2e-23	0.976471
GH3.hmm	Erwinia_tasmaniensis_Et199	4.6e-68	0.981481
CE9.hmm	Erwinia_tasmaniensis_Et199	2e-119	0.994638
GT83.hmm	Erwinia_tasmaniensis_Et199	3.8e-157	0.968519
GT2.hmm	Erwinia_tasmaniensis_Et199	5.3e-33	0.970588
GH2.hmm	Erwinia_tasmaniensis_Et199	3.1e-207	0.965426
GH23.hmm	Erwinia_tasmaniensis_Et199	7.4e-22	0.918519
GH103.hmm	Erwinia_tasmaniensis_Et199	2.4e-95	0.959322
GH102.hmm	Erwinia_tasmaniensis_Et199	4.3e-41	0.987261
GH23.hmm	Erwinia_tasmaniensis_Et199	8.1e-23	0.785185
GH37.hmm	Erwinia_tasmaniensis_Et199	5.4e-177	0.997963
AA3.hmm	Erwinia_tasmaniensis_Et199	1.4e-49	0.514563
GT51.hmm	Erwinia_tasmaniensis_Et199	3.7e-70	0.983051
GH13_18.hmm	Erwinia_tasmaniensis_Et199	2.8e-143	0.994169
GH77.hmm	Erwinia_tasmaniensis_Et199	3e-160	0.989879
GT35.hmm	Erwinia_tasmaniensis_Et199	1.7e-177	0.683976
GT35.hmm	Erwinia_tasmaniensis_Et199	6.4e-284	0.998516
GT5.hmm	Erwinia_tasmaniensis_Et199	6.1e-160	0.995763
CBM48.hmm	Erwinia_tasmaniensis_Et199	6.3e-17	0.894737
GH13_11.hmm	Erwinia_tasmaniensis_Et199	3.1e-149	0.997151
CBM48.hmm	Erwinia_tasmaniensis_Et199	2.1e-21	0.907895
GH13_9.hmm	Erwinia_tasmaniensis_Et199	2.5e-153	0.996678
GH109.hmm	Erwinia_tasmaniensis_Et199	1.1e-20	0.406015
GH109.hmm	Erwinia_tasmaniensis_Et199	7.5e-17	0.453634
PL38.hmm	Erwinia_tasmaniensis_Et199	3.3e-106	0.996416
GH8.hmm	Erwinia_tasmaniensis_Et199	2.6e-83	0.9875
GT2.hmm	Erwinia_tasmaniensis_Et199	9e-36	0.994118
GH68.hmm	Erwinia_tasmaniensis_Et199	3e-154	0.978417
GH23.hmm	Erwinia_tasmaniensis_Et199	5.9e-25	0.785185
GH73.hmm	Mixta_calida_DSM_22759	3.1e-39	0.953125
GH2.hmm	Mixta_calida_DSM_22759	1.2e-223	0.972074
GT2.hmm	Mixta_calida_DSM_22759	1.1e-30	0.988235
GH8.hmm	Mixta_calida_DSM_22759	5.4e-89	0.99375
GH15.hmm	Mixta_calida_DSM_22759	3.8e-60	0.98892
AA3.hmm	Mixta_calida_DSM_22759	2.2e-45	0.517799
GH109.hmm	Mixta_calida_DSM_22759	2.2e-20	0.403509
CBM48.hmm	Mixta_calida_DSM_22759	2.5e-21	0.921053
GH13_9.hmm	Mixta_calida_DSM_22759	6.3e-158	0.996678
CBM48.hmm	Mixta_calida_DSM_22759	4e-18	0.907895
GH13_11.hmm	Mixta_calida_DSM_22759	1.4e-150	0.997151
GT5.hmm	Mixta_calida_DSM_22759	1.2e-158	0.995763
GT35.hmm	Mixta_calida_DSM_22759	3.4e-286	0.997033
GT35.hmm	Mixta_calida_DSM_22759	1.9e-260	0.994065
GH77.hmm	Mixta_calida_DSM_22759	2e-163	0.989879
GH13_18.hmm	Mixta_calida_DSM_22759	5e-146	0.997085
GT51.hmm	Mixta_calida_DSM_22759	3.4e-70	0.988701
GT51.hmm	Mixta_calida_DSM_22759	2.5e-53	0.932203
GH4.hmm	Mixta_calida_DSM_22759	4.8e-56	0.905028
GH13_29.hmm	Mixta_calida_DSM_22759	1.5e-175	0.997093
GH20.hmm	Mixta_calida_DSM_22759	2.2e-115	0.976261
GT1.hmm	Mixta_calida_DSM_22759	7.2e-47	0.979058
GH1.hmm	Mixta_calida_DSM_22759	4e-150	0.995338
GH3.hmm	Mixta_calida_DSM_22759	3.5e-65	0.986111
GH23.hmm	Mixta_calida_DSM_22759	1.8e-18	0.8
GH23.hmm	Mixta_calida_DSM_22759	1.6e-31	0.807407
GT28.hmm	Mixta_calida_DSM_22759	3.3e-49	0.987261
CE11.hmm	Mixta_calida_DSM_22759	1.9e-119	0.99262
GH43_26.hmm	Mixta_calida_DSM_22759	9.2e-119	0.989796
GH33.hmm	Mixta_calida_DSM_22759	5.2e-27	0.877193
AA1.hmm	Mixta_calida_DSM_22759	5e-30	0.969274
GT51.hmm	Mixta_calida_DSM_22759	5.3e-56	0.937853
GT19.hmm	Mixta_calida_DSM_22759	2.8e-143	0.99435
GH23.hmm	Mixta_calida_DSM_22759	4.7e-21	0.918519
CBM48.hmm	Mixta_calida_DSM_22759	2.3e-18	0.907895
GH13_11.hmm	Mixta_calida_DSM_22759	2e-166	0.997151
GH13_26.hmm	Mixta_calida_DSM_22759	3.3e-121	0.989865
GH13_10.hmm	Mixta_calida_DSM_22759	7.1e-126	0.996805
GH31.hmm	Mixta_calida_DSM_22759	3.2e-141	0.992974
GH1.hmm	Mixta_calida_DSM_22759	1.3e-20	0.827506
GH109.hmm	Mixta_calida_DSM_22759	6.3e-20	0.393484
CE9.hmm	Mixta_calida_DSM_22759	7.1e-125	0.994638
GH20.hmm	Mixta_calida_DSM_22759	1.4e-102	0.973294
GH15.hmm	Mixta_calida_DSM_22759	7.2e-72	0.99169
GH3.hmm	Mixta_calida_DSM_22759	7e-69	0.981481
AA6.hmm	Mixta_calida_DSM_22759	1.4e-82	0.989744
GH1.hmm	Mixta_calida_DSM_22759	1.6e-21	0.773893
GT2.hmm	Mixta_calida_DSM_22759	4e-22	0.976471
GH73.hmm	Mixta_calida_DSM_22759	1.3e-37	0.960938
GH105.hmm	Mixta_calida_DSM_22759	7.1e-115	0.96988
GH3.hmm	Mixta_calida_DSM_22759	1.8e-53	0.958333
GH2.hmm	Mixta_calida_DSM_22759	2.2e-221	0.976064
GH23.hmm	Mixta_calida_DSM_22759	1.5e-18	0.777778
GH37.hmm	Mixta_calida_DSM_22759	2.8e-185	0.995927
CE19.hmm	Mixta_calida_DSM_22759	5.6e-16	0.451807
AA3_2.hmm	Mixta_calida_DSM_22759	4.4e-166	0.992958
CE1.hmm	Mixta_calida_DSM_22759	1.1e-43	0.947137
GH28.hmm	Mixta_calida_DSM_22759	9.5e-62	0.895385
GH1.hmm	Mixta_calida_DSM_22759	9.1e-145	0.993007
GH103.hmm	Mixta_calida_DSM_22759	8.7e-117	0.99322
GH24.hmm	Mixta_calida_DSM_22759	7.8e-17	0.868613
GH24.hmm	Mixta_calida_DSM_22759	1.2e-40	0.985401
GT20.hmm	Mixta_calida_DSM_22759	1.1e-167	0.970526
GT27.hmm	Mixta_calida_DSM_22759	2.9e-19	0.755932
GH13_5.hmm	Mixta_calida_DSM_22759	7.3e-149	0.994152
AA7.hmm	Mixta_calida_DSM_22759	7.8e-59	0.772926
GT81.hmm	Mixta_calida_DSM_22759	5.2e-69	0.634812
GT4.hmm	Mixta_calida_DSM_22759	2.9e-24	0.8875
GT4.hmm	Mixta_calida_DSM_22759	4e-28	0.8875
GT2.hmm	Mixta_calida_DSM_22759	8.6e-29	0.635294
GT2.hmm	Mixta_calida_DSM_22759	6.8e-32	0.776471
GT4.hmm	Mixta_calida_DSM_22759	7.9e-34	0.875
GT4.hmm	Mixta_calida_DSM_22759	7.6e-29	0.85625
GT2.hmm	Mixta_calida_DSM_22759	1.8e-36	0.770588
GH103.hmm	Mixta_calida_DSM_22759	1.6e-96	0.966102
CE1.hmm	Mixta_calida_DSM_22759	7.7e-50	0.982379
GT25.hmm	Mixta_calida_DSM_22759	1.8e-35	0.983425
PL9_1.hmm	Mixta_calida_DSM_22759	1.2e-91	0.874667
GH1.hmm	Mixta_calida_DSM_22759	4.9e-145	0.988345
GH31.hmm	Mixta_calida_DSM_22759	6.9e-131	0.992974
GT51.hmm	Mixta_calida_DSM_22759	5.9e-49	0.920904
GH23.hmm	Mixta_calida_DSM_22759	2.1e-25	0.837037
GH24.hmm	Mixta_calida_DSM_22759	9.6e-45	0.985401
GH102.hmm	Mixta_calida_DSM_22759	4.4e-41	0.993631
GH1.hmm	Mixta_calida_DSM_22759	8.1e-117	0.983683
GH1.hmm	Mixta_calida_DSM_22759	7.4e-151	0.993007
GH23.hmm	Mixta_calida_DSM_22759	1.6e-22	0.785185
GH24.hmm	Mixta_calida_DSM_22759	8.4e-42	0.985401
PL22.hmm	Mixta_calida_DSM_22759	6.5e-32	0.373585
PL22.hmm	Mixta_calida_DSM_22759	9.9e-75	0.637736
AA3.hmm	Mixta_calida_DSM_22759	3.1e-51	0.511327
GH32.hmm	Mixta_calida_DSM_22759	1.7e-96	0.996587
GT26.hmm	Mixta_calida_DSM_22759	1.2e-64	0.988304
GT56.hmm	Mixta_calida_DSM_22759	2.4e-157	0.994398
GT4.hmm	Mixta_calida_DSM_22759	7.1e-32	0.93125
GT9.hmm	Mixta_calida_DSM_22759	4.1e-56	0.893333
GT9.hmm	Mixta_calida_DSM_22759	1.5e-40	0.893333
GT4.hmm	Mixta_calida_DSM_22759	3.2e-31	0.9
GT9.hmm	Mixta_calida_DSM_22759	1.8e-24	0.857778
GT2.hmm	Mixta_calida_DSM_22759	1.2e-26	0.670588
GT9.hmm	Mixta_calida_DSM_22759	2.3e-61	0.902222
GT30.hmm	Mixta_calida_DSM_22759	6.3e-74	0.988701
GT2.hmm	Mixta_calida_DSM_22759	1.7e-17	0.558824
GT17.hmm	Mixta_calida_HXX_308	1.7e-71	0.915493
CE1.hmm	Mixta_calida_HXX_308	7.7e-50	0.982379
GH103.hmm	Mixta_calida_HXX_308	4.3e-96	0.966102
GT2.hmm	Mixta_calida_HXX_308	1.8e-36	0.770588
GT4.hmm	Mixta_calida_HXX_308	7.6e-29	0.85625
GT4.hmm	Mixta_calida_HXX_308	3.9e-29	0.6875
GT2.hmm	Mixta_calida_HXX_308	6.8e-32	0.776471
GT2.hmm	Mixta_calida_HXX_308	3.3e-27	0.982353
GT4.hmm	Mixta_calida_HXX_308	3.7e-34	0.925
GT81.hmm	Mixta_calida_HXX_308	5.2e-69	0.634812
AA7.hmm	Mixta_calida_HXX_308	7.8e-59	0.772926
GH13_5.hmm	Mixta_calida_HXX_308	3.3e-149	0.994152
GT27.hmm	Mixta_calida_HXX_308	2.9e-19	0.755932
GT20.hmm	Mixta_calida_HXX_308	3.8e-142	0.747368
GH103.hmm	Mixta_calida_HXX_308	5.9e-117	0.99322
GH1.hmm	Mixta_calida_HXX_308	9.1e-89	0.575758
GH28.hmm	Mixta_calida_HXX_308	9.5e-62	0.895385
CE1.hmm	Mixta_calida_HXX_308	4.3e-44	0.947137
CE19.hmm	Mixta_calida_HXX_308	5.6e-16	0.451807
GH37.hmm	Mixta_calida_HXX_308	2.8e-185	0.995927
GH23.hmm	Mixta_calida_HXX_308	1.5e-18	0.777778
GH2.hmm	Mixta_calida_HXX_308	5.5e-204	0.910904
GH3.hmm	Mixta_calida_HXX_308	1.8e-53	0.958333
GH105.hmm	Mixta_calida_HXX_308	3.1e-115	0.96988
GH73.hmm	Mixta_calida_HXX_308	1e-37	0.960938
GT2.hmm	Mixta_calida_HXX_308	1.5e-20	0.976471
GH1.hmm	Mixta_calida_HXX_308	1.6e-21	0.773893
AA6.hmm	Mixta_calida_HXX_308	8.7e-83	0.989744
GH3.hmm	Mixta_calida_HXX_308	4.1e-33	0.509259
GH3.hmm	Mixta_calida_HXX_308	3.4e-30	0.449074
GH15.hmm	Mixta_calida_HXX_308	8.7e-73	0.99169
GH20.hmm	Mixta_calida_HXX_308	2.3e-48	0.578635
CE9.hmm	Mixta_calida_HXX_308	6.6e-125	0.994638
GT8.hmm	Mixta_calida_HXX_308	2.7e-37	0.891051
GH109.hmm	Mixta_calida_HXX_308	7.7e-20	0.393484
GH31.hmm	Mixta_calida_HXX_308	5.2e-141	0.992974
GH13_10.hmm	Mixta_calida_HXX_308	7.1e-126	0.996805
GH13_26.hmm	Mixta_calida_HXX_308	2.9e-83	0.760135
CBM48.hmm	Mixta_calida_HXX_308	2.3e-18	0.907895
GH13_11.hmm	Mixta_calida_HXX_308	2e-166	0.997151
GH23.hmm	Mixta_calida_HXX_308	1.6e-21	0.933333
GT19.hmm	Mixta_calida_HXX_308	1.7e-109	0.768362
GT51.hmm	Mixta_calida_HXX_308	5.2e-56	0.937853
AA1.hmm	Mixta_calida_HXX_308	9.5e-30	0.969274
GH33.hmm	Mixta_calida_HXX_308	2.6e-26	0.877193
GH43_26.hmm	Mixta_calida_HXX_308	9.2e-119	0.989796
CE11.hmm	Mixta_calida_HXX_308	1.2e-96	0.793358
GT28.hmm	Mixta_calida_HXX_308	4.1e-49	0.987261
GH23.hmm	Mixta_calida_HXX_308	1.6e-31	0.807407
GH23.hmm	Mixta_calida_HXX_308	1.8e-18	0.8
GH3.hmm	Mixta_calida_HXX_308	2e-65	0.986111
GH1.hmm	Mixta_calida_HXX_308	1.1e-149	0.995338
GT1.hmm	Mixta_calida_HXX_308	7.3e-48	0.979058
GH20.hmm	Mixta_calida_HXX_308	2.2e-115	0.976261
GH13_29.hmm	Mixta_calida_HXX_308	1.5e-175	0.997093
GH4.hmm	Mixta_calida_HXX_308	4e-65	0.994413
GT51.hmm	Mixta_calida_HXX_308	2.5e-53	0.932203
GT51.hmm	Mixta_calida_HXX_308	8.1e-70	0.988701
GH13_18.hmm	Mixta_calida_HXX_308	5.5e-146	0.997085
GH77.hmm	Mixta_calida_HXX_308	2.2e-163	0.989879
GT35.hmm	Mixta_calida_HXX_308	2e-208	0.79822
GT35.hmm	Mixta_calida_HXX_308	4.1e-286	0.997033
GT5.hmm	Mixta_calida_HXX_308	1.2e-158	0.995763
CBM48.hmm	Mixta_calida_HXX_308	4e-18	0.907895
GH13_11.hmm	Mixta_calida_HXX_308	1.4e-150	0.997151
CBM48.hmm	Mixta_calida_HXX_308	1.5e-21	0.921053
GH13_9.hmm	Mixta_calida_HXX_308	9.8e-121	0.790698
GH109.hmm	Mixta_calida_HXX_308	2.2e-20	0.403509
GH15.hmm	Mixta_calida_HXX_308	1.2e-44	0.711911
GH8.hmm	Mixta_calida_HXX_308	5.4e-89	0.99375
GT44.hmm	Mixta_calida_HXX_308	1.9e-16	0.85
GH2.hmm	Mixta_calida_HXX_308	3.5e-223	0.972074
GH73.hmm	Mixta_calida_HXX_308	2.3e-39	0.953125
GT2.hmm	Mixta_calida_HXX_308	1.7e-17	0.558824
GT30.hmm	Mixta_calida_HXX_308	6.3e-74	0.988701
GT4.hmm	Mixta_calida_HXX_308	2.6e-31	0.90625
GT9.hmm	Mixta_calida_HXX_308	2.3e-61	0.902222
GT2.hmm	Mixta_calida_HXX_308	3.4e-25	0.605882
GT9.hmm	Mixta_calida_HXX_308	1.8e-24	0.857778
GT4.hmm	Mixta_calida_HXX_308	3.2e-31	0.9
GT2.hmm	Mixta_calida_HXX_308	4.5e-20	0.582353
GT9.hmm	Mixta_calida_HXX_308	1.5e-40	0.893333
GT9.hmm	Mixta_calida_HXX_308	4.1e-56	0.893333
GT4.hmm	Mixta_calida_HXX_308	7.4e-33	0.93125
GT56.hmm	Mixta_calida_HXX_308	8.8e-157	0.994398
GT26.hmm	Mixta_calida_HXX_308	1.4e-63	0.988304
AA3.hmm	Mixta_calida_HXX_308	3.1e-51	0.511327
PL22.hmm	Mixta_calida_HXX_308	1.9e-39	0.392453
PL22.hmm	Mixta_calida_HXX_308	4.1e-32	0.388679
GH23.hmm	Mixta_calida_HXX_308	1.6e-22	0.785185
GH1.hmm	Mixta_calida_HXX_308	4.5e-150	0.993007
GH1.hmm	Mixta_calida_HXX_308	5.2e-100	0.83683
GH102.hmm	Mixta_calida_HXX_308	2e-41	0.993631
GH23.hmm	Mixta_calida_HXX_308	2.1e-25	0.837037
GT51.hmm	Mixta_calida_HXX_308	2.5e-48	0.920904
GH31.hmm	Mixta_calida_HXX_308	6.1e-131	0.992974
GH1.hmm	Mixta_calida_HXX_308	4.9e-145	0.988345
GT2.hmm	Mixta_calida_HXX_308	6.3e-31	0.982353
PL9_1.hmm	Mixta_calida_HXX_308	8.1e-92	0.874667
GH73.hmm	Mixta_gaviniae_DSM_22758	4.2e-38	0.953125
GH2.hmm	Mixta_gaviniae_DSM_22758	3.5e-227	0.973404
GT2.hmm	Mixta_gaviniae_DSM_22758	2.1e-31	0.988235
GH8.hmm	Mixta_gaviniae_DSM_22758	2.3e-91	0.99375
GH13_29.hmm	Mixta_gaviniae_DSM_22758	1.4e-177	0.997093
GT2.hmm	Mixta_gaviniae_DSM_22758	1.3e-20	0.858824
GH15.hmm	Mixta_gaviniae_DSM_22758	7.5e-61	0.98892
AA3.hmm	Mixta_gaviniae_DSM_22758	4.7e-45	0.517799
GH109.hmm	Mixta_gaviniae_DSM_22758	5.6e-19	0.401003
CBM48.hmm	Mixta_gaviniae_DSM_22758	1.5e-20	0.921053
GH13_9.hmm	Mixta_gaviniae_DSM_22758	1.2e-157	0.996678
CBM48.hmm	Mixta_gaviniae_DSM_22758	6.8e-17	0.881579
GH13_11.hmm	Mixta_gaviniae_DSM_22758	1.2e-149	0.997151
GT5.hmm	Mixta_gaviniae_DSM_22758	7e-159	0.995763
GT35.hmm	Mixta_gaviniae_DSM_22758	2.6e-286	0.997033
GT35.hmm	Mixta_gaviniae_DSM_22758	1.4e-257	0.994065
GH77.hmm	Mixta_gaviniae_DSM_22758	1.9e-162	0.989879
GH13_18.hmm	Mixta_gaviniae_DSM_22758	2e-145	0.997085
GT51.hmm	Mixta_gaviniae_DSM_22758	7.7e-71	0.988701
GT51.hmm	Mixta_gaviniae_DSM_22758	1.5e-52	0.932203
CE1.hmm	Mixta_gaviniae_DSM_22758	4.3e-19	0.960352
GH13_29.hmm	Mixta_gaviniae_DSM_22758	7.4e-175	0.997093
GH20.hmm	Mixta_gaviniae_DSM_22758	7.1e-114	0.976261
GT1.hmm	Mixta_gaviniae_DSM_22758	5.7e-48	0.979058
GH1.hmm	Mixta_gaviniae_DSM_22758	4.9e-150	0.995338
GH3.hmm	Mixta_gaviniae_DSM_22758	9.5e-65	0.986111
GH23.hmm	Mixta_gaviniae_DSM_22758	3.9e-18	0.807407
GH73.hmm	Mixta_gaviniae_DSM_22758	2.9e-22	0.960938
GH23.hmm	Mixta_gaviniae_DSM_22758	5.6e-32	0.859259
GT28.hmm	Mixta_gaviniae_DSM_22758	3.2e-49	0.987261
CE11.hmm	Mixta_gaviniae_DSM_22758	3.3e-119	0.99262
GH43_26.hmm	Mixta_gaviniae_DSM_22758	5.8e-117	0.989796
AA1.hmm	Mixta_gaviniae_DSM_22758	1.3e-30	0.969274
GT51.hmm	Mixta_gaviniae_DSM_22758	8.1e-56	0.937853
GT19.hmm	Mixta_gaviniae_DSM_22758	4.9e-142	0.99435
GH23.hmm	Mixta_gaviniae_DSM_22758	5.7e-21	0.933333
CBM48.hmm	Mixta_gaviniae_DSM_22758	3.5e-18	0.907895
GH13_11.hmm	Mixta_gaviniae_DSM_22758	3.3e-167	0.997151
GH13_26.hmm	Mixta_gaviniae_DSM_22758	2.9e-120	0.989865
GH13_10.hmm	Mixta_gaviniae_DSM_22758	2.7e-124	0.996805
GH31.hmm	Mixta_gaviniae_DSM_22758	5.7e-141	0.992974
GH1.hmm	Mixta_gaviniae_DSM_22758	1.8e-19	0.799534
GH109.hmm	Mixta_gaviniae_DSM_22758	3.4e-18	0.393484
CE9.hmm	Mixta_gaviniae_DSM_22758	4.1e-124	0.994638
GH15.hmm	Mixta_gaviniae_DSM_22758	8.9e-73	0.99169
GH3.hmm	Mixta_gaviniae_DSM_22758	9.3e-68	0.981481
AA6.hmm	Mixta_gaviniae_DSM_22758	4.6e-83	0.989744
GH1.hmm	Mixta_gaviniae_DSM_22758	1.6e-20	0.773893
GT2.hmm	Mixta_gaviniae_DSM_22758	6.6e-22	0.976471
GH73.hmm	Mixta_gaviniae_DSM_22758	1.1e-37	0.960938
GH105.hmm	Mixta_gaviniae_DSM_22758	1.9e-113	0.96988
GH3.hmm	Mixta_gaviniae_DSM_22758	7e-53	0.958333
GH109.hmm	Mixta_gaviniae_DSM_22758	3.4e-21	0.390977
GH109.hmm	Mixta_gaviniae_DSM_22758	1.4e-18	0.406015
GH23.hmm	Mixta_gaviniae_DSM_22758	2.4e-19	0.777778
GH37.hmm	Mixta_gaviniae_DSM_22758	3.4e-181	0.997963
AA3_2.hmm	Mixta_gaviniae_DSM_22758	4.4e-166	0.992958
AA3_2.hmm	Mixta_gaviniae_DSM_22758	2e-150	0.992958
CE1.hmm	Mixta_gaviniae_DSM_22758	2.8e-43	0.942731
GT2.hmm	Mixta_gaviniae_DSM_22758	1.2e-18	0.964706
GH2.hmm	Mixta_gaviniae_DSM_22758	7.1e-100	0.696809
GH28.hmm	Mixta_gaviniae_DSM_22758	1.1e-63	0.904615
GH1.hmm	Mixta_gaviniae_DSM_22758	8.9e-146	0.995338
GH42.hmm	Mixta_gaviniae_DSM_22758	2.7e-163	0.994609
GH53.hmm	Mixta_gaviniae_DSM_22758	3.5e-143	0.997076
GH24.hmm	Mixta_gaviniae_DSM_22758	4.7e-41	0.919708
GH24.hmm	Mixta_gaviniae_DSM_22758	1.3e-16	0.562044
GH103.hmm	Mixta_gaviniae_DSM_22758	3.1e-117	0.99322
GH109.hmm	Mixta_gaviniae_DSM_22758	1.4e-22	0.370927
GT20.hmm	Mixta_gaviniae_DSM_22758	1.1e-167	0.970526
GT27.hmm	Mixta_gaviniae_DSM_22758	8e-20	0.752542
GH13_5.hmm	Mixta_gaviniae_DSM_22758	3.8e-150	0.994152
GT2.hmm	Mixta_gaviniae_DSM_22758	6e-31	0.982353
GT81.hmm	Mixta_gaviniae_DSM_22758	7.1e-69	0.634812
GT4.hmm	Mixta_gaviniae_DSM_22758	3.8e-33	0.88125
GT4.hmm	Mixta_gaviniae_DSM_22758	3e-34	0.95
GT2.hmm	Mixta_gaviniae_DSM_22758	3.8e-32	0.776471
GT4.hmm	Mixta_gaviniae_DSM_22758	1.1e-28	0.66875
GT4.hmm	Mixta_gaviniae_DSM_22758	6.6e-29	0.86875
GT2.hmm	Mixta_gaviniae_DSM_22758	4.8e-35	0.758824
GH103.hmm	Mixta_gaviniae_DSM_22758	1e-96	0.966102
CE1.hmm	Mixta_gaviniae_DSM_22758	4.3e-49	0.982379
GT9.hmm	Mixta_gaviniae_DSM_22758	1.4e-28	0.884444
PL9_1.hmm	Mixta_gaviniae_DSM_22758	1.2e-91	0.874667
GH19.hmm	Mixta_gaviniae_DSM_22758	7.2e-32	0.623377
GH1.hmm	Mixta_gaviniae_DSM_22758	8.7e-143	0.988345
GH31.hmm	Mixta_gaviniae_DSM_22758	1.2e-130	0.992974
GT51.hmm	Mixta_gaviniae_DSM_22758	1.6e-48	0.920904
GH23.hmm	Mixta_gaviniae_DSM_22758	1.4e-24	0.837037
GH102.hmm	Mixta_gaviniae_DSM_22758	6.1e-41	0.993631
GH1.hmm	Mixta_gaviniae_DSM_22758	2.4e-117	0.981352
GH1.hmm	Mixta_gaviniae_DSM_22758	8.4e-151	0.993007
GH23.hmm	Mixta_gaviniae_DSM_22758	7.7e-22	0.785185
AA1.hmm	Mixta_gaviniae_DSM_22758	2.2e-62	0.678771
GT20.hmm	Mixta_gaviniae_DSM_22758	1e-121	0.827368
PL22.hmm	Mixta_gaviniae_DSM_22758	8.6e-31	0.392453
PL22.hmm	Mixta_gaviniae_DSM_22758	5.4e-74	0.637736
AA3.hmm	Mixta_gaviniae_DSM_22758	9.7e-51	0.511327
GH4.hmm	Mixta_gaviniae_DSM_22758	3e-63	0.972067
GH32.hmm	Mixta_gaviniae_DSM_22758	8.6e-97	0.996587
GT26.hmm	Mixta_gaviniae_DSM_22758	1.3e-63	0.988304
GT56.hmm	Mixta_gaviniae_DSM_22758	1.7e-158	0.994398
GT4.hmm	Mixta_gaviniae_DSM_22758	1.4e-32	0.93125
GT9.hmm	Mixta_gaviniae_DSM_22758	4.4e-57	0.893333
GT9.hmm	Mixta_gaviniae_DSM_22758	5.2e-40	0.928889
GT73.hmm	Mixta_gaviniae_DSM_22758	3.8e-80	0.979592
GT4.hmm	Mixta_gaviniae_DSM_22758	6e-30	0.9
GT9.hmm	Mixta_gaviniae_DSM_22758	2.8e-24	0.857778
GT2.hmm	Mixta_gaviniae_DSM_22758	2.6e-28	0.682353
GT9.hmm	Mixta_gaviniae_DSM_22758	3.1e-61	0.897778
GT4.hmm	Mixta_gaviniae_DSM_22758	5e-31	0.89375
GT30.hmm	Mixta_gaviniae_DSM_22758	2.2e-73	0.988701
GT2.hmm	Mixta_gaviniae_DSM_22758	1.1e-17	0.594118
GH73.hmm	Mixta_hanseatica_X22927	5.9e-37	0.953125
GH2.hmm	Mixta_hanseatica_X22927	5.4e-225	0.972074
GT2.hmm	Mixta_hanseatica_X22927	4.5e-21	0.705882
GT2.hmm	Mixta_hanseatica_X22927	2e-32	0.988235
GH8.hmm	Mixta_hanseatica_X22927	3.8e-91	0.99375
CE16.hmm	Mixta_hanseatica_X22927	8.5e-19	0.977528
GH15.hmm	Mixta_hanseatica_X22927	5.7e-62	0.98892
AA3.hmm	Mixta_hanseatica_X22927	2e-45	0.517799
GH109.hmm	Mixta_hanseatica_X22927	5.1e-19	0.403509
CBM48.hmm	Mixta_hanseatica_X22927	3.3e-21	0.921053
GH13_9.hmm	Mixta_hanseatica_X22927	3.4e-157	0.996678
CBM48.hmm	Mixta_hanseatica_X22927	1.9e-17	0.894737
GH13_11.hmm	Mixta_hanseatica_X22927	5.2e-148	0.997151
GT5.hmm	Mixta_hanseatica_X22927	4.4e-159	0.995763
GT35.hmm	Mixta_hanseatica_X22927	3.2e-288	0.997033
GT35.hmm	Mixta_hanseatica_X22927	2.4e-262	0.994065
GH77.hmm	Mixta_hanseatica_X22927	1.4e-163	0.989879
GH13_18.hmm	Mixta_hanseatica_X22927	2.3e-145	0.997085
GT51.hmm	Mixta_hanseatica_X22927	2.5e-70	0.988701
GH18.hmm	Mixta_hanseatica_X22927	8.6e-74	0.952703
GT51.hmm	Mixta_hanseatica_X22927	1.1e-52	0.926554
CE1.hmm	Mixta_hanseatica_X22927	1.7e-19	0.964758
GH13_29.hmm	Mixta_hanseatica_X22927	3.9e-175	0.997093
GH3.hmm	Mixta_hanseatica_X22927	5.5e-65	0.986111
GH23.hmm	Mixta_hanseatica_X22927	8e-19	0.8
GH13_29.hmm	Mixta_hanseatica_X22927	1.4e-184	0.997093
GH23.hmm	Mixta_hanseatica_X22927	3e-31	0.837037
GT28.hmm	Mixta_hanseatica_X22927	9.7e-49	0.987261
CE11.hmm	Mixta_hanseatica_X22927	6.9e-119	0.99262
GH43_26.hmm	Mixta_hanseatica_X22927	1.4e-117	0.989796
GH33.hmm	Mixta_hanseatica_X22927	1.5e-27	0.877193
AA1.hmm	Mixta_hanseatica_X22927	2.1e-31	0.969274
GT51.hmm	Mixta_hanseatica_X22927	5.3e-56	0.937853
GT19.hmm	Mixta_hanseatica_X22927	8e-143	0.99435
GT2.hmm	Mixta_hanseatica_X22927	3.5e-20	0.576471
GH23.hmm	Mixta_hanseatica_X22927	2.1e-21	0.933333
GH24.hmm	Mixta_hanseatica_X22927	7e-16	0.875912
CE19.hmm	Mixta_hanseatica_X22927	3.9e-17	0.448795
GH1.hmm	Mixta_hanseatica_X22927	1.3e-18	0.822844
GH109.hmm	Mixta_hanseatica_X22927	1.9e-18	0.393484
GH19.hmm	Mixta_hanseatica_X22927	8.1e-32	0.623377
GT2.hmm	Mixta_hanseatica_X22927	1.7e-32	0.982353
CE9.hmm	Mixta_hanseatica_X22927	6.4e-124	0.994638
GH15.hmm	Mixta_hanseatica_X22927	1.2e-73	0.99169
GH3.hmm	Mixta_hanseatica_X22927	2.3e-68	0.981481
GH13_31.hmm	Mixta_hanseatica_X22927	4.4e-162	0.994269
GH13_31.hmm	Mixta_hanseatica_X22927	5.4e-151	0.997135
AA6.hmm	Mixta_hanseatica_X22927	3.4e-81	0.989744
GH1.hmm	Mixta_hanseatica_X22927	8.9e-23	0.773893
GT2.hmm	Mixta_hanseatica_X22927	1.3e-22	0.976471
GH73.hmm	Mixta_hanseatica_X22927	5.9e-37	0.960938
GH105.hmm	Mixta_hanseatica_X22927	1.1e-114	0.96988
GH3.hmm	Mixta_hanseatica_X22927	9.5e-55	0.958333
AA7.hmm	Mixta_hanseatica_X22927	1.2e-58	0.491266
GH23.hmm	Mixta_hanseatica_X22927	5.7e-18	0.777778
GH37.hmm	Mixta_hanseatica_X22927	1.7e-184	0.995927
AA3_2.hmm	Mixta_hanseatica_X22927	7.7e-166	0.996479
CE1.hmm	Mixta_hanseatica_X22927	1.5e-40	0.955947
GH28.hmm	Mixta_hanseatica_X22927	7.5e-62	0.904615
GH1.hmm	Mixta_hanseatica_X22927	3.2e-146	0.995338
GH103.hmm	Mixta_hanseatica_X22927	1.3e-118	0.99322
GT25.hmm	Mixta_hanseatica_X22927	7.5e-34	0.966851
GT20.hmm	Mixta_hanseatica_X22927	3.3e-167	0.970526
GH13_10.hmm	Mixta_hanseatica_X22927	6e-127	0.996805
GH13_26.hmm	Mixta_hanseatica_X22927	2.4e-121	0.989865
CBM48.hmm	Mixta_hanseatica_X22927	1.6e-18	0.921053
GH13_11.hmm	Mixta_hanseatica_X22927	1.5e-166	0.997151
GT2.hmm	Mixta_hanseatica_X22927	1e-22	0.964706
GT81.hmm	Mixta_hanseatica_X22927	1.7e-68	0.634812
GH42.hmm	Mixta_hanseatica_X22927	7.6e-162	0.994609
GH53.hmm	Mixta_hanseatica_X22927	1.5e-144	0.997076
GT4.hmm	Mixta_hanseatica_X22927	7.5e-33	0.86875
GT4.hmm	Mixta_hanseatica_X22927	5.9e-34	0.95
GT2.hmm	Mixta_hanseatica_X22927	1.1e-32	0.670588
GT4.hmm	Mixta_hanseatica_X22927	2.6e-29	0.86875
GT2.hmm	Mixta_hanseatica_X22927	1.2e-34	0.764706
GH103.hmm	Mixta_hanseatica_X22927	1.1e-97	0.966102
CE1.hmm	Mixta_hanseatica_X22927	1.4e-48	0.982379
GT9.hmm	Mixta_hanseatica_X22927	6.1e-24	0.786667
PL9.hmm	Mixta_hanseatica_X22927	4.3e-92	0.839572
GH1.hmm	Mixta_hanseatica_X22927	1.9e-145	0.990676
GH31.hmm	Mixta_hanseatica_X22927	6.8e-131	0.992974
GT51.hmm	Mixta_hanseatica_X22927	7e-47	0.920904
GH23.hmm	Mixta_hanseatica_X22927	6.8e-25	0.82963
GH24.hmm	Mixta_hanseatica_X22927	8.6e-45	0.985401
GH91.hmm	Mixta_hanseatica_X22927	5.3e-194	0.994937
GH32.hmm	Mixta_hanseatica_X22927	6e-75	0.996587
GH102.hmm	Mixta_hanseatica_X22927	2.1e-41	0.993631
GH1.hmm	Mixta_hanseatica_X22927	2.1e-117	0.97669
GH1.hmm	Mixta_hanseatica_X22927	1.1e-151	0.993007
GH23.hmm	Mixta_hanseatica_X22927	8.9e-22	0.777778
GH18.hmm	Mixta_hanseatica_X22927	1.7e-24	0.658784
PL22.hmm	Mixta_hanseatica_X22927	2.3e-30	0.403774
PL22.hmm	Mixta_hanseatica_X22927	1.3e-72	0.641509
AA3.hmm	Mixta_hanseatica_X22927	1.2e-51	0.512945
GH4.hmm	Mixta_hanseatica_X22927	1.3e-62	0.98324
GH32.hmm	Mixta_hanseatica_X22927	7.3e-99	0.996587
GT26.hmm	Mixta_hanseatica_X22927	1.3e-62	0.988304
GT56.hmm	Mixta_hanseatica_X22927	8.8e-159	0.994398
GT9.hmm	Mixta_hanseatica_X22927	2.4e-26	0.844444
GT4.hmm	Mixta_hanseatica_X22927	2.5e-31	0.94375
GT9.hmm	Mixta_hanseatica_X22927	8.4e-58	0.893333
GT9.hmm	Mixta_hanseatica_X22927	1.3e-40	0.897778
GT73.hmm	Mixta_hanseatica_X22927	4.6e-81	0.971429
GT4.hmm	Mixta_hanseatica_X22927	1.4e-27	0.8875
GT9.hmm	Mixta_hanseatica_X22927	2.1e-23	0.857778
GT2.hmm	Mixta_hanseatica_X22927	1.8e-32	0.729412
GT9.hmm	Mixta_hanseatica_X22927	3.6e-63	0.906667
GT4.hmm	Mixta_hanseatica_X22927	9.3e-31	0.9125
GT30.hmm	Mixta_hanseatica_X22927	2.3e-74	0.988701
GT2.hmm	Mixta_hanseatica_X22927	3.7e-17	0.582353
CBM73.hmm	Mixta_hanseatica_X22927	1.4e-18	0.888889
AA10.hmm	Mixta_hanseatica_X22927	4e-54	0.988764
AA1.hmm	Mixta_hanseatica_X22927	3.5e-69	0.972067
CE19.hmm	Mixta_hanseatica_X22927	5.6e-16	0.451807
GH23.hmm	Mixta_hanseatica_X22927	1.7e-17	0.711111
GT28.hmm	Mixta_intestinalis_SRCM103226	7.6e-50	0.987261
CE11.hmm	Mixta_intestinalis_SRCM103226	1.8e-119	0.99262
GH43_26.hmm	Mixta_intestinalis_SRCM103226	1.2e-116	0.989796
GH33.hmm	Mixta_intestinalis_SRCM103226	1.9e-25	0.824561
AA1.hmm	Mixta_intestinalis_SRCM103226	2.4e-29	0.969274
AA10.hmm	Mixta_intestinalis_SRCM103226	2.8e-49	0.994382
GT51.hmm	Mixta_intestinalis_SRCM103226	2e-56	0.937853
GT19.hmm	Mixta_intestinalis_SRCM103226	1.5e-142	0.99435
GH23.hmm	Mixta_intestinalis_SRCM103226	6e-21	0.933333
PL2_1.hmm	Mixta_intestinalis_SRCM103226	0	0.99811
PL22.hmm	Mixta_intestinalis_SRCM103226	2.3e-28	0.384906
PL22.hmm	Mixta_intestinalis_SRCM103226	2.1e-59	0.630189
PL22.hmm	Mixta_intestinalis_SRCM103226	3.9e-31	0.388679
PL22.hmm	Mixta_intestinalis_SRCM103226	4.2e-83	0.641509
GH1.hmm	Mixta_intestinalis_SRCM103226	9.2e-20	0.834499
GH108.hmm	Mixta_intestinalis_SRCM103226	7.1e-25	0.976744
GH109.hmm	Mixta_intestinalis_SRCM103226	3.5e-19	0.39599
GH3.hmm	Mixta_intestinalis_SRCM103226	1.7e-59	0.976852
CE9.hmm	Mixta_intestinalis_SRCM103226	5.3e-124	0.994638
GH20.hmm	Mixta_intestinalis_SRCM103226	1e-99	0.973294
GH15.hmm	Mixta_intestinalis_SRCM103226	2e-73	0.99169
GH3.hmm	Mixta_intestinalis_SRCM103226	2.6e-69	0.981481
AA6.hmm	Mixta_intestinalis_SRCM103226	5.1e-81	0.989744
GH1.hmm	Mixta_intestinalis_SRCM103226	1.8e-23	0.773893
GT2.hmm	Mixta_intestinalis_SRCM103226	4.7e-22	0.976471
GH73.hmm	Mixta_intestinalis_SRCM103226	4.2e-37	0.960938
GH105.hmm	Mixta_intestinalis_SRCM103226	5.6e-116	0.96988
GH3.hmm	Mixta_intestinalis_SRCM103226	7.7e-53	0.962963
GT25.hmm	Mixta_intestinalis_SRCM103226	8.5e-28	0.883978
GH23.hmm	Mixta_intestinalis_SRCM103226	3.5e-19	0.777778
GH37.hmm	Mixta_intestinalis_SRCM103226	2.9e-185	0.995927
CBM48.hmm	Mixta_intestinalis_SRCM103226	4.9e-18	0.894737
GH13_11.hmm	Mixta_intestinalis_SRCM103226	5.8e-168	0.997151
GH13_26.hmm	Mixta_intestinalis_SRCM103226	6.8e-121	0.989865
GH13_10.hmm	Mixta_intestinalis_SRCM103226	3.5e-126	0.996805
GH20.hmm	Mixta_intestinalis_SRCM103226	1.2e-61	0.961424
CE1.hmm	Mixta_intestinalis_SRCM103226	4.2e-43	0.947137
GT2.hmm	Mixta_intestinalis_SRCM103226	6.5e-19	0.964706
GH2.hmm	Mixta_intestinalis_SRCM103226	2.4e-96	0.696809
GH3.hmm	Mixta_intestinalis_SRCM103226	2.7e-65	0.967593
GH103.hmm	Mixta_intestinalis_SRCM103226	5.3e-115	0.99322
GT25.hmm	Mixta_intestinalis_SRCM103226	1.4e-33	0.966851
GT25.hmm	Mixta_intestinalis_SRCM103226	4.5e-35	0.966851
GH23.hmm	Mixta_intestinalis_SRCM103226	1.2e-25	0.77037
GH24.hmm	Mixta_intestinalis_SRCM103226	8.8e-54	0.992701
GT20.hmm	Mixta_intestinalis_SRCM103226	5.9e-167	0.970526
GT2.hmm	Mixta_intestinalis_SRCM103226	1.9e-20	0.970588
GH13_5.hmm	Mixta_intestinalis_SRCM103226	8.2e-147	0.994152
GT81.hmm	Mixta_intestinalis_SRCM103226	2.7e-68	0.634812
GT2.hmm	Mixta_intestinalis_SRCM103226	3e-21	0.947059
GT14.hmm	Mixta_intestinalis_SRCM103226	2.7e-29	0.96
GT2.hmm	Mixta_intestinalis_SRCM103226	6.9e-32	0.711765
GT4.hmm	Mixta_intestinalis_SRCM103226	8.1e-30	0.88125
GT2.hmm	Mixta_intestinalis_SRCM103226	3.9e-34	0.717647
GH103.hmm	Mixta_intestinalis_SRCM103226	5e-98	0.966102
GH24.hmm	Mixta_intestinalis_SRCM103226	1.6e-42	0.948905
CE1.hmm	Mixta_intestinalis_SRCM103226	9.6e-49	0.982379
PL9_1.hmm	Mixta_intestinalis_SRCM103226	6.4e-94	0.882667
CE1.hmm	Mixta_intestinalis_SRCM103226	1.4e-23	0.977974
CE12.hmm	Mixta_intestinalis_SRCM103226	1.1e-55	0.995238
CE8.hmm	Mixta_intestinalis_SRCM103226	5.3e-74	0.965278
GH4.hmm	Mixta_intestinalis_SRCM103226	7.6e-72	0.960894
GH1.hmm	Mixta_intestinalis_SRCM103226	9.4e-147	0.988345
GT4.hmm	Mixta_intestinalis_SRCM103226	2.2e-34	0.93125
GT4.hmm	Mixta_intestinalis_SRCM103226	2.4e-33	0.93125
GH31.hmm	Mixta_intestinalis_SRCM103226	1.2e-130	0.995316
GT51.hmm	Mixta_intestinalis_SRCM103226	1.2e-47	0.926554
GH23.hmm	Mixta_intestinalis_SRCM103226	2.1e-24	0.837037
GH3.hmm	Mixta_intestinalis_SRCM103226	6.2e-55	0.976852
GH109.hmm	Mixta_intestinalis_SRCM103226	5.5e-24	0.403509
GH102.hmm	Mixta_intestinalis_SRCM103226	1.1e-41	0.993631
GH1.hmm	Mixta_intestinalis_SRCM103226	9.3e-151	0.993007
GH23.hmm	Mixta_intestinalis_SRCM103226	5e-22	0.785185
GH24.hmm	Mixta_intestinalis_SRCM103226	5.6e-42	0.992701
CE9.hmm	Mixta_intestinalis_SRCM103226	4e-126	0.991957
AA3.hmm	Mixta_intestinalis_SRCM103226	3.2e-50	0.511327
GT26.hmm	Mixta_intestinalis_SRCM103226	3e-63	0.988304
GT56.hmm	Mixta_intestinalis_SRCM103226	1.6e-157	0.994398
GH24.hmm	Mixta_intestinalis_SRCM103226	3.7e-28	0.956204
GT4.hmm	Mixta_intestinalis_SRCM103226	5.7e-33	0.94375
GT9.hmm	Mixta_intestinalis_SRCM103226	1.6e-54	0.893333
GT9.hmm	Mixta_intestinalis_SRCM103226	4.4e-41	0.897778
GT2.hmm	Mixta_intestinalis_SRCM103226	6.3e-22	0.758824
GT4.hmm	Mixta_intestinalis_SRCM103226	1.9e-30	0.90625
GT9.hmm	Mixta_intestinalis_SRCM103226	3.2e-23	0.857778
GT2.hmm	Mixta_intestinalis_SRCM103226	1.7e-26	0.670588
GT9.hmm	Mixta_intestinalis_SRCM103226	3e-63	0.902222
GT4.hmm	Mixta_intestinalis_SRCM103226	6.4e-31	0.88125
GT30.hmm	Mixta_intestinalis_SRCM103226	4.1e-74	0.988701
GT2.hmm	Mixta_intestinalis_SRCM103226	2.2e-16	0.558824
GH73.hmm	Mixta_intestinalis_SRCM103226	1.2e-38	0.953125
GH2.hmm	Mixta_intestinalis_SRCM103226	8e-227	0.972074
GT2.hmm	Mixta_intestinalis_SRCM103226	7.7e-22	0.984772
GH8.hmm	Mixta_intestinalis_SRCM103226	3.7e-91	0.99375
GH15.hmm	Mixta_intestinalis_SRCM103226	2.5e-60	0.98892
GH109.hmm	Mixta_intestinalis_SRCM103226	1.5e-19	0.403509
CBM48.hmm	Mixta_intestinalis_SRCM103226	2.7e-21	0.921053
GH13_9.hmm	Mixta_intestinalis_SRCM103226	6.6e-158	0.996678
CBM48.hmm	Mixta_intestinalis_SRCM103226	1.8e-19	0.907895
GH13_11.hmm	Mixta_intestinalis_SRCM103226	1.4e-149	0.997151
GT5.hmm	Mixta_intestinalis_SRCM103226	4.5e-160	0.995763
GT35.hmm	Mixta_intestinalis_SRCM103226	1.5e-285	0.997033
GT35.hmm	Mixta_intestinalis_SRCM103226	1.3e-259	0.994065
GH77.hmm	Mixta_intestinalis_SRCM103226	7.6e-163	0.989879
GT2.hmm	Mixta_intestinalis_SRCM103226	1.1e-17	0.552941
GH13_18.hmm	Mixta_intestinalis_SRCM103226	5.8e-103	0.673469
GT51.hmm	Mixta_intestinalis_SRCM103226	2.9e-69	0.988701
GT51.hmm	Mixta_intestinalis_SRCM103226	1.5e-54	0.932203
CE1.hmm	Mixta_intestinalis_SRCM103226	3e-19	0.955947
GH4.hmm	Mixta_intestinalis_SRCM103226	1.3e-65	0.994413
GH13_29.hmm	Mixta_intestinalis_SRCM103226	2.3e-175	0.997093
GT8.hmm	Mixta_intestinalis_SRCM103226	9.3e-47	0.879377
GT1.hmm	Mixta_intestinalis_SRCM103226	1.2e-44	0.97644
GH1.hmm	Mixta_intestinalis_SRCM103226	3e-149	0.995338
AA7.hmm	Mixta_intestinalis_SRCM103226	2.7e-60	0.965066
GH23.hmm	Mixta_intestinalis_SRCM103226	4.7e-32	0.77037
GH23.hmm	Mixta_intestinalis_SRCM103226	3.4e-17	0.725926
GH77.hmm	Mixta_mediterraneensis_Marseille_Q2057	8.7e-163	0.991903
GH13_18.hmm	Mixta_mediterraneensis_Marseille_Q2057	1.4e-123	0.865889
GT9.hmm	Mixta_mediterraneensis_Marseille_Q2057	2.6e-57	0.897778
GT9.hmm	Mixta_mediterraneensis_Marseille_Q2057	1.4e-39	0.888889
GT9.hmm	Mixta_mediterraneensis_Marseille_Q2057	5.7e-21	0.853333
GT8.hmm	Mixta_mediterraneensis_Marseille_Q2057	3.6e-55	0.894942
GT2.hmm	Mixta_mediterraneensis_Marseille_Q2057	1.7e-31	0.741176
GT9.hmm	Mixta_mediterraneensis_Marseille_Q2057	6.8e-61	0.906667
GT4.hmm	Mixta_mediterraneensis_Marseille_Q2057	9e-32	0.88125
GT30.hmm	Mixta_mediterraneensis_Marseille_Q2057	1.6e-73	0.988701
GT2.hmm	Mixta_mediterraneensis_Marseille_Q2057	8.5e-19	0.776471
GT73.hmm	Mixta_mediterraneensis_Marseille_Q2057	4.1e-68	0.979592
GT8.hmm	Mixta_mediterraneensis_Marseille_Q2057	7.3e-50	0.871595
GT4.hmm	Mixta_mediterraneensis_Marseille_Q2057	3.4e-28	0.925
GT9.hmm	Mixta_mediterraneensis_Marseille_Q2057	2.3e-51	0.928889
GH2.hmm	Mixta_mediterraneensis_Marseille_Q2057	5.1e-108	0.619681
GH18.hmm	Mixta_mediterraneensis_Marseille_Q2057	1.8e-23	0.699324
GT26.hmm	Mixta_mediterraneensis_Marseille_Q2057	2.2e-62	0.988304
GT56.hmm	Mixta_mediterraneensis_Marseille_Q2057	3.7e-154	0.988796
AA1.hmm	Mixta_mediterraneensis_Marseille_Q2057	2.4e-19	0.648045
AA3.hmm	Mixta_mediterraneensis_Marseille_Q2057	1.8e-43	0.517799
GT2.hmm	Mixta_mediterraneensis_Marseille_Q2057	3.8e-32	0.976471
GT83.hmm	Mixta_mediterraneensis_Marseille_Q2057	5.8e-141	0.95
GH23.hmm	Mixta_mediterraneensis_Marseille_Q2057	4.2e-19	0.866667
GH24.hmm	Mixta_mediterraneensis_Marseille_Q2057	2.2e-53	0.985401
AA6.hmm	Mixta_mediterraneensis_Marseille_Q2057	1.4e-80	0.994872
GT2.hmm	Mixta_mediterraneensis_Marseille_Q2057	3.6e-30	0.594118
GH3.hmm	Mixta_mediterraneensis_Marseille_Q2057	6.4e-70	0.976852
GH15.hmm	Mixta_mediterraneensis_Marseille_Q2057	1.1e-72	0.99169
GH2.hmm	Mixta_mediterraneensis_Marseille_Q2057	9.1e-222	0.974734
GH23.hmm	Mixta_mediterraneensis_Marseille_Q2057	1.3e-19	0.925926
GT19.hmm	Mixta_mediterraneensis_Marseille_Q2057	1.2e-140	0.99435
GT51.hmm	Mixta_mediterraneensis_Marseille_Q2057	7.9e-57	0.937853
AA1.hmm	Mixta_mediterraneensis_Marseille_Q2057	2.6e-31	0.96648
GH33.hmm	Mixta_mediterraneensis_Marseille_Q2057	4.4e-28	0.880117
CE11.hmm	Mixta_mediterraneensis_Marseille_Q2057	2.3e-118	0.99262
GT28.hmm	Mixta_mediterraneensis_Marseille_Q2057	4.8e-51	0.987261
GH23.hmm	Mixta_mediterraneensis_Marseille_Q2057	4.3e-31	0.755556
GH1.hmm	Mixta_mediterraneensis_Marseille_Q2057	6.7e-150	0.995338
GH23.hmm	Mixta_mediterraneensis_Marseille_Q2057	8.5e-24	0.888889
AA10.hmm	Mixta_mediterraneensis_Marseille_Q2057	5.5e-50	0.994382
GH108.hmm	Mixta_mediterraneensis_Marseille_Q2057	1.5e-28	0.976744
GH8.hmm	Mixta_mediterraneensis_Marseille_Q2057	5.8e-85	0.9875
GT2.hmm	Mixta_mediterraneensis_Marseille_Q2057	5.8e-36	0.988235
GH23.hmm	Mixta_mediterraneensis_Marseille_Q2057	3.2e-24	0.822222
GT81.hmm	Mixta_mediterraneensis_Marseille_Q2057	5.3e-69	0.631399
CBM48.hmm	Mixta_mediterraneensis_Marseille_Q2057	2.2e-17	0.907895
GH13_11.hmm	Mixta_mediterraneensis_Marseille_Q2057	8.4e-131	0.80057
GH13_26.hmm	Mixta_mediterraneensis_Marseille_Q2057	2.4e-118	0.986486
GH13_10.hmm	Mixta_mediterraneensis_Marseille_Q2057	5.5e-125	0.996805
GH109.hmm	Mixta_mediterraneensis_Marseille_Q2057	1e-18	0.403509
GH15.hmm	Mixta_mediterraneensis_Marseille_Q2057	1.1e-57	0.98892
AA3_2.hmm	Mixta_mediterraneensis_Marseille_Q2057	1.8e-162	0.992958
GH109.hmm	Mixta_mediterraneensis_Marseille_Q2057	7.3e-20	0.401003
CBM48.hmm	Mixta_mediterraneensis_Marseille_Q2057	1e-18	0.907895
GH13_9.hmm	Mixta_mediterraneensis_Marseille_Q2057	4.9e-157	0.996678
CBM48.hmm	Mixta_mediterraneensis_Marseille_Q2057	1.5e-18	0.934211
GH13_11.hmm	Mixta_mediterraneensis_Marseille_Q2057	1e-148	0.997151
GT5.hmm	Mixta_mediterraneensis_Marseille_Q2057	2.8e-159	0.995763
GT35.hmm	Mixta_mediterraneensis_Marseille_Q2057	3.5e-218	0.77003
GH37.hmm	Mixta_mediterraneensis_Marseille_Q2057	5.9e-176	0.997963
GH23.hmm	Mixta_mediterraneensis_Marseille_Q2057	1.3e-30	0.82963
GH3.hmm	Mixta_mediterraneensis_Marseille_Q2057	4.3e-70	0.986111
GH23.hmm	Mixta_mediterraneensis_Marseille_Q2057	4e-17	0.851852
GH103.hmm	Mixta_mediterraneensis_Marseille_Q2057	8.6e-95	0.966102
GH23.hmm	Mixta_mediterraneensis_Marseille_Q2057	4.8e-23	0.785185
CE1.hmm	Mixta_mediterraneensis_Marseille_Q2057	2.9e-48	0.982379
GT2.hmm	Mixta_mediterraneensis_Marseille_Q2057	2.6e-27	0.641176
GT2.hmm	Mixta_mediterraneensis_Marseille_Q2057	3.5e-30	0.764706
GT4.hmm	Mixta_mediterraneensis_Marseille_Q2057	2.7e-39	0.93125
GT4.hmm	Mixta_mediterraneensis_Marseille_Q2057	1.1e-34	0.8625
GT2.hmm	Mixta_mediterraneensis_Marseille_Q2057	5e-16	0.629412
GT2.hmm	Mixta_mediterraneensis_Marseille_Q2057	3.5e-27	0.970588
CE14.hmm	Mixta_mediterraneensis_Marseille_Q2057	1.2e-19	0.943548
AA3.hmm	Mixta_mediterraneensis_Marseille_Q2057	1.4e-52	0.512945
GT8.hmm	Mixta_mediterraneensis_Marseille_Q2057	1.4e-49	0.875486
GH1.hmm	Mixta_mediterraneensis_Marseille_Q2057	1.4e-16	0.811189
CE9.hmm	Mixta_mediterraneensis_Marseille_Q2057	8.5e-127	0.991957
CE1.hmm	Mixta_mediterraneensis_Marseille_Q2057	1e-15	0.612335
GT51.hmm	Mixta_mediterraneensis_Marseille_Q2057	6.7e-51	0.943503
GT20.hmm	Mixta_mediterraneensis_Marseille_Q2057	6.1e-102	0.578947
GT20.hmm	Mixta_mediterraneensis_Marseille_Q2057	1.1e-59	0.389474
GH13_5.hmm	Mixta_mediterraneensis_Marseille_Q2057	1.6e-117	0.798246
GH37.hmm	Mixta_mediterraneensis_Marseille_Q2057	5.7e-181	0.995927
GH23.hmm	Mixta_mediterraneensis_Marseille_Q2057	2.3e-18	0.777778
GH3.hmm	Mixta_mediterraneensis_Marseille_Q2057	2e-55	0.962963
GH73.hmm	Mixta_mediterraneensis_Marseille_Q2057	1.3e-35	0.96875
GT2.hmm	Mixta_mediterraneensis_Marseille_Q2057	3.1e-22	0.976471
GH1.hmm	Mixta_mediterraneensis_Marseille_Q2057	4.2e-20	0.773893
GH23.hmm	Mixta_mediterraneensis_Marseille_Q2057	1.7e-17	0.711111
GT51.hmm	Mixta_mediterraneensis_Marseille_Q2057	3.1e-68	0.988701
CE1.hmm	Mixta_mediterraneensis_Marseille_Q2057	2.9e-17	0.823789
AA3.hmm	Mixta_mediterraneensis_Marseille_Q2057	7.4e-53	0.516181
GH102.hmm	Mixta_mediterraneensis_Marseille_Q2057	2e-40	0.993631
GT107.hmm	Mixta_mediterraneensis_Marseille_Q2057	7.7e-96	0.575188
GH23.hmm	Mixta_mediterraneensis_Marseille_Q2057	1.4e-22	0.762963
GH20.hmm	Mixta_tenebrionis_BIT_26	6.4e-63	0.961424
GH13_10.hmm	Mixta_tenebrionis_BIT_26	2e-126	0.996805
GH13_26.hmm	Mixta_tenebrionis_BIT_26	3.8e-121	0.989865
CBM48.hmm	Mixta_tenebrionis_BIT_26	1.9e-18	0.894737
GH13_11.hmm	Mixta_tenebrionis_BIT_26	7.6e-168	0.997151
GH37.hmm	Mixta_tenebrionis_BIT_26	2.9e-184	0.995927
GH23.hmm	Mixta_tenebrionis_BIT_26	2.4e-18	0.785185
GT25.hmm	Mixta_tenebrionis_BIT_26	4e-37	0.972376
GH3.hmm	Mixta_tenebrionis_BIT_26	1.3e-53	0.958333
GH105.hmm	Mixta_tenebrionis_BIT_26	1.8e-115	0.96988
GH73.hmm	Mixta_tenebrionis_BIT_26	3e-37	0.960938
GT2.hmm	Mixta_tenebrionis_BIT_26	1.1e-21	0.976471
GH1.hmm	Mixta_tenebrionis_BIT_26	1.3e-23	0.773893
AA6.hmm	Mixta_tenebrionis_BIT_26	5.9e-82	0.989744
GH3.hmm	Mixta_tenebrionis_BIT_26	2e-69	0.981481
GH15.hmm	Mixta_tenebrionis_BIT_26	7e-25	0.396122
GH15.hmm	Mixta_tenebrionis_BIT_26	8.3e-36	0.548476
GH24.hmm	Mixta_tenebrionis_BIT_26	1e-42	0.992701
CE9.hmm	Mixta_tenebrionis_BIT_26	2.1e-127	0.991957
GH73.hmm	Mixta_tenebrionis_BIT_26	2.6e-39	0.953125
GT9.hmm	Mixta_tenebrionis_BIT_26	3e-30	0.902222
GT4.hmm	Mixta_tenebrionis_BIT_26	1.5e-33	0.93125
GT9.hmm	Mixta_tenebrionis_BIT_26	6.4e-55	0.893333
GT9.hmm	Mixta_tenebrionis_BIT_26	6.2e-42	0.897778
GT2.hmm	Mixta_tenebrionis_BIT_26	7.3e-21	0.776471
GT4.hmm	Mixta_tenebrionis_BIT_26	9.9e-31	0.9125
GT9.hmm	Mixta_tenebrionis_BIT_26	1.6e-23	0.853333
GT2.hmm	Mixta_tenebrionis_BIT_26	3.9e-31	0.7
GT9.hmm	Mixta_tenebrionis_BIT_26	5.2e-63	0.902222
GT4.hmm	Mixta_tenebrionis_BIT_26	2.6e-30	0.89375
GT30.hmm	Mixta_tenebrionis_BIT_26	5.6e-74	0.988701
GT2.hmm	Mixta_tenebrionis_BIT_26	2.7e-16	0.570588
GT26.hmm	Mixta_tenebrionis_BIT_26	2.4e-61	0.982456
GT56.hmm	Mixta_tenebrionis_BIT_26	5.2e-159	0.994398
AA7.hmm	Mixta_tenebrionis_BIT_26	9.9e-16	0.39738
GH4.hmm	Mixta_tenebrionis_BIT_26	5.2e-73	0.960894
GH23.hmm	Mixta_tenebrionis_BIT_26	1.5e-17	0.748148
GH13_5.hmm	Mixta_tenebrionis_BIT_26	8.5e-145	0.994152
GT81.hmm	Mixta_tenebrionis_BIT_26	2.6e-69	0.634812
GT51.hmm	Mixta_tenebrionis_BIT_26	6e-54	0.932203
GH4.hmm	Mixta_tenebrionis_BIT_26	1.2e-64	0.994413
GH13_29.hmm	Mixta_tenebrionis_BIT_26	4.6e-175	0.997093
GT1.hmm	Mixta_tenebrionis_BIT_26	3.4e-43	0.979058
GH1.hmm	Mixta_tenebrionis_BIT_26	2.1e-150	0.995338
AA7.hmm	Mixta_tenebrionis_BIT_26	2e-59	0.958515
GH23.hmm	Mixta_tenebrionis_BIT_26	2.8e-32	0.82963
GT28.hmm	Mixta_tenebrionis_BIT_26	3.2e-49	0.987261
CE11.hmm	Mixta_tenebrionis_BIT_26	1.8e-119	0.99262
GH43_26.hmm	Mixta_tenebrionis_BIT_26	2e-115	0.989796
GH33.hmm	Mixta_tenebrionis_BIT_26	8.9e-26	0.824561
AA1.hmm	Mixta_tenebrionis_BIT_26	1e-29	0.969274
AA10.hmm	Mixta_tenebrionis_BIT_26	1.4e-49	0.994382
GT51.hmm	Mixta_tenebrionis_BIT_26	2.1e-56	0.937853
GT19.hmm	Mixta_tenebrionis_BIT_26	2e-142	0.99435
GH2.hmm	Mixta_tenebrionis_BIT_26	7.2e-228	0.970745
GT2.hmm	Mixta_tenebrionis_BIT_26	5.6e-20	0.964706
GT20.hmm	Mixta_tenebrionis_BIT_26	3e-166	0.970526
GH24.hmm	Mixta_tenebrionis_BIT_26	8.6e-16	0.868613
GT25.hmm	Mixta_tenebrionis_BIT_26	4.4e-34	0.972376
GH103.hmm	Mixta_tenebrionis_BIT_26	4.8e-117	0.99322
GH3.hmm	Mixta_tenebrionis_BIT_26	2e-64	0.949074
GH2.hmm	Mixta_tenebrionis_BIT_26	1e-98	0.708777
GT2.hmm	Mixta_tenebrionis_BIT_26	1.5e-18	0.964706
CE1.hmm	Mixta_tenebrionis_BIT_26	5.3e-44	0.947137
GT2.hmm	Mixta_tenebrionis_BIT_26	4.8e-31	0.723529
GT4.hmm	Mixta_tenebrionis_BIT_26	1.7e-29	0.85
GT2.hmm	Mixta_tenebrionis_BIT_26	1.5e-34	0.717647
GH103.hmm	Mixta_tenebrionis_BIT_26	1e-97	0.966102
CE1.hmm	Mixta_tenebrionis_BIT_26	3.3e-49	0.982379
PL9_1.hmm	Mixta_tenebrionis_BIT_26	1.2e-92	0.882667
CE1.hmm	Mixta_tenebrionis_BIT_26	4.7e-24	0.964758
CE8.hmm	Mixta_tenebrionis_BIT_26	1.3e-72	0.965278
GH1.hmm	Mixta_tenebrionis_BIT_26	1e-146	0.988345
GT4.hmm	Mixta_tenebrionis_BIT_26	1.8e-35	0.925
GT4.hmm	Mixta_tenebrionis_BIT_26	3.2e-33	0.93125
GH31.hmm	Mixta_tenebrionis_BIT_26	8e-131	0.995316
GT51.hmm	Mixta_tenebrionis_BIT_26	2.1e-48	0.926554
GH23.hmm	Mixta_tenebrionis_BIT_26	1.8e-24	0.837037
GH24.hmm	Mixta_tenebrionis_BIT_26	1.7e-39	0.948905
GH3.hmm	Mixta_tenebrionis_BIT_26	8.7e-48	0.976852
GH109.hmm	Mixta_tenebrionis_BIT_26	2.6e-23	0.401003
GT2.hmm	Mixta_tenebrionis_BIT_26	1.8e-17	0.611765
GT2.hmm	Mixta_tenebrionis_BIT_26	2.3e-32	0.988235
GH8.hmm	Mixta_tenebrionis_BIT_26	5.6e-89	0.99375
GH15.hmm	Mixta_tenebrionis_BIT_26	8.7e-61	0.98892
GH109.hmm	Mixta_tenebrionis_BIT_26	1.7e-19	0.401003
CBM48.hmm	Mixta_tenebrionis_BIT_26	2.3e-21	0.921053
GH13_9.hmm	Mixta_tenebrionis_BIT_26	2.4e-157	0.996678
CBM48.hmm	Mixta_tenebrionis_BIT_26	2.9e-18	0.907895
GH13_11.hmm	Mixta_tenebrionis_BIT_26	1.7e-149	0.997151
GT5.hmm	Mixta_tenebrionis_BIT_26	3.5e-159	0.995763
GT35.hmm	Mixta_tenebrionis_BIT_26	1.2e-285	0.997033
GT35.hmm	Mixta_tenebrionis_BIT_26	1.5e-256	0.994065
GH77.hmm	Mixta_tenebrionis_BIT_26	6e-162	0.989879
GH18.hmm	Mixta_tenebrionis_BIT_26	5.9e-16	0.966216
GH13_18.hmm	Mixta_tenebrionis_BIT_26	3.2e-144	0.997085
GT51.hmm	Mixta_tenebrionis_BIT_26	2.9e-69	0.988701
GH102.hmm	Mixta_tenebrionis_BIT_26	3.4e-41	0.993631
GH1.hmm	Mixta_tenebrionis_BIT_26	3.6e-151	0.993007
GH23.hmm	Mixta_tenebrionis_BIT_26	5.5e-22	0.785185
GH19.hmm	Mixta_tenebrionis_BIT_26	1.3e-22	0.47619
GH108.hmm	Mixta_tenebrionis_BIT_26	3.6e-24	0.976744
GH1.hmm	Mixta_tenebrionis_BIT_26	9.5e-20	0.850816
PL22.hmm	Mixta_tenebrionis_BIT_26	1.5e-31	0.388679
PL22.hmm	Mixta_tenebrionis_BIT_26	8.1e-82	0.641509
PL22.hmm	Mixta_tenebrionis_BIT_26	9.9e-28	0.384906
PL22.hmm	Mixta_tenebrionis_BIT_26	7e-59	0.630189
PL2_1.hmm	Mixta_tenebrionis_BIT_26	0	0.99811
GH23.hmm	Mixta_tenebrionis_BIT_26	1.8e-21	0.933333
GH20.hmm	Mixta_tenebrionis_BIT_26	9.5e-102	0.973294
CE9.hmm	Mixta_tenebrionis_BIT_26	3.6e-123	0.994638
GH3.hmm	Mixta_tenebrionis_BIT_26	5.6e-59	0.976852
GH109.hmm	Mixta_tenebrionis_BIT_26	5.3e-18	0.39599
GH37.hmm	Mixta_theicola_QC88_366	1.2e-185	0.995927
GH23.hmm	Mixta_theicola_QC88_366	7.9e-18	0.777778
GH109.hmm	Mixta_theicola_QC88_366	5.1e-19	0.408521
GH3.hmm	Mixta_theicola_QC88_366	8.1e-55	0.958333
GH105.hmm	Mixta_theicola_QC88_366	2.9e-114	0.96988
GH73.hmm	Mixta_theicola_QC88_366	2.7e-37	0.960938
GT2.hmm	Mixta_theicola_QC88_366	6.6e-23	0.976471
GH1.hmm	Mixta_theicola_QC88_366	4.9e-22	0.776224
AA6.hmm	Mixta_theicola_QC88_366	8.7e-82	0.989744
CE14.hmm	Mixta_theicola_QC88_366	1.8e-20	0.943548
GH13_31.hmm	Mixta_theicola_QC88_366	7e-152	0.997135
GH13_31.hmm	Mixta_theicola_QC88_366	3.7e-162	0.994269
GH3.hmm	Mixta_theicola_QC88_366	9.4e-67	0.981481
GH15.hmm	Mixta_theicola_QC88_366	5.3e-72	0.99169
GH4.hmm	Mixta_theicola_QC88_366	2.7e-73	0.988827
GH18.hmm	Mixta_theicola_QC88_366	2.2e-74	0.959459
AA3.hmm	Mixta_theicola_QC88_366	4.7e-49	0.516181
GH24.hmm	Mixta_theicola_QC88_366	3.2e-42	0.985401
GH103.hmm	Mixta_theicola_QC88_366	1.1e-117	0.99322
GH127.hmm	Mixta_theicola_QC88_366	2e-236	0.996183
GH1.hmm	Mixta_theicola_QC88_366	3.1e-146	0.995338
GH28.hmm	Mixta_theicola_QC88_366	3.2e-63	0.904615
CE9.hmm	Mixta_theicola_QC88_366	5.4e-123	0.994638
GH109.hmm	Mixta_theicola_QC88_366	2.3e-18	0.390977
GH1.hmm	Mixta_theicola_QC88_366	1.4e-19	0.829837
CE19.hmm	Mixta_theicola_QC88_366	1.1e-16	0.457831
GH23.hmm	Mixta_theicola_QC88_366	2.8e-21	0.933333
GH4.hmm	Mixta_theicola_QC88_366	9.2e-64	0.98324
AA3.hmm	Mixta_theicola_QC88_366	9.2e-52	0.512945
PL22.hmm	Mixta_theicola_QC88_366	2e-29	0.411321
PL22.hmm	Mixta_theicola_QC88_366	2.3e-70	0.633962
GH18.hmm	Mixta_theicola_QC88_366	1.7e-23	0.662162
GH2.hmm	Mixta_theicola_QC88_366	4e-124	0.621011
GH2.hmm	Mixta_theicola_QC88_366	1.5e-80	0.357713
GT2.hmm	Mixta_theicola_QC88_366	2.2e-20	0.588235
GT2.hmm	Mixta_theicola_QC88_366	3.9e-33	0.670588
GT4.hmm	Mixta_theicola_QC88_366	8.2e-30	0.86875
GT2.hmm	Mixta_theicola_QC88_366	2e-33	0.764706
GH103.hmm	Mixta_theicola_QC88_366	1e-97	0.966102
CE1.hmm	Mixta_theicola_QC88_366	3e-47	0.982379
GH109.hmm	Mixta_theicola_QC88_366	1e-23	0.401003
PL9_1.hmm	Mixta_theicola_QC88_366	6.9e-93	0.866667
GT112.hmm	Mixta_theicola_QC88_366	3.3e-161	0.991979
GT2.hmm	Mixta_theicola_QC88_366	2e-32	0.988235
GH8.hmm	Mixta_theicola_QC88_366	6.4e-92	0.99375
GH15.hmm	Mixta_theicola_QC88_366	1.4e-59	0.98615
GH109.hmm	Mixta_theicola_QC88_366	2e-19	0.403509
CBM48.hmm	Mixta_theicola_QC88_366	2.6e-21	0.921053
GH13_9.hmm	Mixta_theicola_QC88_366	4.2e-157	0.996678
CBM48.hmm	Mixta_theicola_QC88_366	2e-17	0.894737
GH13_11.hmm	Mixta_theicola_QC88_366	1.2e-147	0.997151
GT5.hmm	Mixta_theicola_QC88_366	7.1e-159	0.995763
GT35.hmm	Mixta_theicola_QC88_366	5.9e-288	0.997033
GT35.hmm	Mixta_theicola_QC88_366	2.7e-261	0.994065
GH77.hmm	Mixta_theicola_QC88_366	2.2e-161	0.989879
GH13_18.hmm	Mixta_theicola_QC88_366	2.9e-146	0.997085
GT51.hmm	Mixta_theicola_QC88_366	6.4e-69	0.988701
GH23.hmm	Mixta_theicola_QC88_366	9.9e-32	0.822222
GT28.hmm	Mixta_theicola_QC88_366	9.8e-48	0.987261
CE11.hmm	Mixta_theicola_QC88_366	1.2e-118	0.99262
GH43_26.hmm	Mixta_theicola_QC88_366	4.4e-118	0.989796
AA1.hmm	Mixta_theicola_QC88_366	7.5e-30	0.969274
GT51.hmm	Mixta_theicola_QC88_366	2.1e-56	0.937853
GT19.hmm	Mixta_theicola_QC88_366	2.4e-143	0.99435
GH31.hmm	Mixta_theicola_QC88_366	3e-131	0.992974
GH23.hmm	Mixta_theicola_QC88_366	8.8e-25	0.837037
GT9.hmm	Mixta_theicola_QC88_366	1.5e-17	0.884444
GH2.hmm	Mixta_theicola_QC88_366	6.3e-225	0.968085
GH73.hmm	Mixta_theicola_QC88_366	1.5e-37	0.953125
CBM73.hmm	Mixta_theicola_QC88_366	7.2e-17	0.888889
AA10.hmm	Mixta_theicola_QC88_366	1e-54	0.988764
GH1.hmm	Mixta_theicola_QC88_366	9.9e-118	0.983683
GH102.hmm	Mixta_theicola_QC88_366	6.1e-41	0.993631
GT51.hmm	Mixta_theicola_QC88_366	3.9e-52	0.926554
CE1.hmm	Mixta_theicola_QC88_366	5.2e-18	0.947137
GH13_29.hmm	Mixta_theicola_QC88_366	3.9e-175	0.997093
GH20.hmm	Mixta_theicola_QC88_366	6.3e-116	0.973294
GH31.hmm	Mixta_theicola_QC88_366	1.9e-99	0.981265
GT2.hmm	Mixta_theicola_QC88_366	3.4e-16	0.570588
GT30.hmm	Mixta_theicola_QC88_366	5.8e-74	0.988701
GT4.hmm	Mixta_theicola_QC88_366	1.8e-30	0.8875
GT9.hmm	Mixta_theicola_QC88_366	5.5e-63	0.906667
GT2.hmm	Mixta_theicola_QC88_366	5.4e-32	0.711765
GT9.hmm	Mixta_theicola_QC88_366	4.5e-25	0.857778
GT4.hmm	Mixta_theicola_QC88_366	1.9e-29	0.8875
GT2.hmm	Mixta_theicola_QC88_366	8.4e-25	0.764706
GT9.hmm	Mixta_theicola_QC88_366	7.3e-40	0.897778
GT9.hmm	Mixta_theicola_QC88_366	7.7e-57	0.893333
GT4.hmm	Mixta_theicola_QC88_366	4.8e-32	0.94375
GT9.hmm	Mixta_theicola_QC88_366	1.7e-27	0.902222
GT81.hmm	Mixta_theicola_QC88_366	1.6e-68	0.634812
GT56.hmm	Mixta_theicola_QC88_366	5.3e-158	0.994398
GT26.hmm	Mixta_theicola_QC88_366	2e-63	0.988304
GH1.hmm	Mixta_theicola_QC88_366	2.1e-151	0.993007
GH23.hmm	Mixta_theicola_QC88_366	9.2e-22	0.777778
GH1.hmm	Mixta_theicola_QC88_366	1.4e-144	0.990676
GT25.hmm	Mixta_theicola_QC88_366	8.3e-34	0.972376
GH24.hmm	Mixta_theicola_QC88_366	1e-15	0.868613
GT2.hmm	Mixta_theicola_QC88_366	2.6e-16	0.929412
GT2.hmm	Mixta_theicola_QC88_366	3e-17	0.894118
CBM48.hmm	Mixta_theicola_QC88_366	3.9e-18	0.894737
GH13_11.hmm	Mixta_theicola_QC88_366	6.6e-166	0.997151
GH13_26.hmm	Mixta_theicola_QC88_366	1.9e-120	0.989865
GH13_10.hmm	Mixta_theicola_QC88_366	5.5e-128	0.996805
GT20.hmm	Mixta_theicola_QC88_366	5.2e-168	0.970526
GH3.hmm	Mixta_theicola_QC88_366	4.1e-65	0.986111
AA1.hmm	Mixta_theicola_QC88_366	3.3e-59	0.642458
GH27.hmm	Mixta_theicola_QC88_366	5.9e-48	0.868996
GH3.hmm	Pantoea_alhagi_LTYR_11Z	6.2e-69	0.981481
GH15.hmm	Pantoea_alhagi_LTYR_11Z	5.2e-73	0.99169
CE9.hmm	Pantoea_alhagi_LTYR_11Z	1.2e-122	0.994638
GT2.hmm	Pantoea_alhagi_LTYR_11Z	4e-20	0.970588
GH109.hmm	Pantoea_alhagi_LTYR_11Z	7.2e-18	0.393484
GH1.hmm	Pantoea_alhagi_LTYR_11Z	6.2e-21	0.827506
GH31.hmm	Pantoea_alhagi_LTYR_11Z	1e-137	0.990632
GH23.hmm	Pantoea_alhagi_LTYR_11Z	2.1e-21	0.933333
GT19.hmm	Pantoea_alhagi_LTYR_11Z	4.2e-145	0.99435
GT51.hmm	Pantoea_alhagi_LTYR_11Z	5.7e-56	0.937853
AA1.hmm	Pantoea_alhagi_LTYR_11Z	1.4e-29	0.969274
GH33.hmm	Pantoea_alhagi_LTYR_11Z	7.8e-26	0.877193
GH43_26.hmm	Pantoea_alhagi_LTYR_11Z	3.2e-119	0.989796
CE11.hmm	Pantoea_alhagi_LTYR_11Z	1.2e-118	0.99262
GT28.hmm	Pantoea_alhagi_LTYR_11Z	3.3e-47	0.987261
GH23.hmm	Pantoea_alhagi_LTYR_11Z	1.3e-31	0.851852
GH108.hmm	Pantoea_alhagi_LTYR_11Z	5.9e-23	0.953488
GH23.hmm	Pantoea_alhagi_LTYR_11Z	6e-18	0.785185
GH3.hmm	Pantoea_alhagi_LTYR_11Z	2.8e-64	0.986111
GH1.hmm	Pantoea_alhagi_LTYR_11Z	4.8e-153	0.995338
GT1.hmm	Pantoea_alhagi_LTYR_11Z	3.2e-45	0.973822
GH13_29.hmm	Pantoea_alhagi_LTYR_11Z	3.7e-176	0.997093
GT51.hmm	Pantoea_alhagi_LTYR_11Z	5.5e-53	0.926554
GT51.hmm	Pantoea_alhagi_LTYR_11Z	8.5e-71	0.988701
GH13_18.hmm	Pantoea_alhagi_LTYR_11Z	2.1e-145	0.997085
GH77.hmm	Pantoea_alhagi_LTYR_11Z	3.3e-163	0.989879
GT35.hmm	Pantoea_alhagi_LTYR_11Z	9.6e-261	0.994065
GT35.hmm	Pantoea_alhagi_LTYR_11Z	1.5e-287	0.997033
GT5.hmm	Pantoea_alhagi_LTYR_11Z	3.6e-159	0.995763
CBM48.hmm	Pantoea_alhagi_LTYR_11Z	1.7e-17	0.894737
GH13_11.hmm	Pantoea_alhagi_LTYR_11Z	6.9e-147	0.997151
CBM48.hmm	Pantoea_alhagi_LTYR_11Z	1.5e-20	0.921053
GH13_9.hmm	Pantoea_alhagi_LTYR_11Z	1.3e-157	0.996678
GH109.hmm	Pantoea_alhagi_LTYR_11Z	1.6e-20	0.403509
AA3.hmm	Pantoea_alhagi_LTYR_11Z	2.4e-45	0.517799
GH15.hmm	Pantoea_alhagi_LTYR_11Z	7.3e-62	0.98892
GH8.hmm	Pantoea_alhagi_LTYR_11Z	1e-91	0.99375
GT2.hmm	Pantoea_alhagi_LTYR_11Z	1.5e-32	0.988235
GH31.hmm	Pantoea_alhagi_LTYR_11Z	1e-117	0.936768
GT2.hmm	Pantoea_alhagi_LTYR_11Z	1.2e-20	0.705882
GH2.hmm	Pantoea_alhagi_LTYR_11Z	5.9e-227	0.972074
GH73.hmm	Pantoea_alhagi_LTYR_11Z	4.3e-37	0.953125
GT2.hmm	Pantoea_alhagi_LTYR_11Z	4.9e-17	0.617647
GT30.hmm	Pantoea_alhagi_LTYR_11Z	1.1e-73	0.988701
GT4.hmm	Pantoea_alhagi_LTYR_11Z	5.9e-30	0.90625
GT9.hmm	Pantoea_alhagi_LTYR_11Z	2.3e-63	0.902222
GT2.hmm	Pantoea_alhagi_LTYR_11Z	3.3e-32	0.682353
GT9.hmm	Pantoea_alhagi_LTYR_11Z	2.2e-22	0.857778
GT4.hmm	Pantoea_alhagi_LTYR_11Z	3.3e-31	0.91875
GT73.hmm	Pantoea_alhagi_LTYR_11Z	1.6e-81	0.971429
GT9.hmm	Pantoea_alhagi_LTYR_11Z	1e-40	0.875556
GT9.hmm	Pantoea_alhagi_LTYR_11Z	2.2e-57	0.893333
GT4.hmm	Pantoea_alhagi_LTYR_11Z	2.9e-31	0.9375
GT56.hmm	Pantoea_alhagi_LTYR_11Z	2.2e-159	0.994398
GT26.hmm	Pantoea_alhagi_LTYR_11Z	2.1e-64	0.988304
GH32.hmm	Pantoea_alhagi_LTYR_11Z	8.4e-97	0.996587
AA3.hmm	Pantoea_alhagi_LTYR_11Z	9.8e-52	0.512945
PL22_1.hmm	Pantoea_alhagi_LTYR_11Z	4.3e-30	0.971698
PL22.hmm	Pantoea_alhagi_LTYR_11Z	6.5e-73	0.637736
GT60.hmm	Pantoea_alhagi_LTYR_11Z	4.3e-104	0.990909
AA3.hmm	Pantoea_alhagi_LTYR_11Z	1.9e-54	0.508091
AA3.hmm	Pantoea_alhagi_LTYR_11Z	8e-52	0.501618
AA1.hmm	Pantoea_alhagi_LTYR_11Z	5.1e-16	0.639665
GH23.hmm	Pantoea_alhagi_LTYR_11Z	1.9e-21	0.777778
GH1.hmm	Pantoea_alhagi_LTYR_11Z	2.9e-151	0.993007
GH1.hmm	Pantoea_alhagi_LTYR_11Z	4.5e-116	0.983683
GH102.hmm	Pantoea_alhagi_LTYR_11Z	1.4e-41	0.993631
GH23.hmm	Pantoea_alhagi_LTYR_11Z	2.9e-25	0.837037
GT51.hmm	Pantoea_alhagi_LTYR_11Z	2.1e-47	0.920904
GH31.hmm	Pantoea_alhagi_LTYR_11Z	3.8e-131	0.992974
GT4.hmm	Pantoea_alhagi_LTYR_11Z	5.6e-28	0.84375
PL9.hmm	Pantoea_alhagi_LTYR_11Z	9.1e-95	0.839572
CE1.hmm	Pantoea_alhagi_LTYR_11Z	2e-49	0.982379
GH103.hmm	Pantoea_alhagi_LTYR_11Z	1.6e-98	0.962712
GT2.hmm	Pantoea_alhagi_LTYR_11Z	1.7e-34	0.764706
GT4.hmm	Pantoea_alhagi_LTYR_11Z	3e-29	0.85625
GT2.hmm	Pantoea_alhagi_LTYR_11Z	7.4e-33	0.670588
GT81.hmm	Pantoea_alhagi_LTYR_11Z	1.6e-68	0.634812
GH19.hmm	Pantoea_alhagi_LTYR_11Z	6.7e-32	0.623377
GT2.hmm	Pantoea_alhagi_LTYR_11Z	1.9e-24	0.970588
CBM48.hmm	Pantoea_alhagi_LTYR_11Z	3.7e-18	0.921053
GH13_11.hmm	Pantoea_alhagi_LTYR_11Z	5.1e-165	0.997151
GH13_26.hmm	Pantoea_alhagi_LTYR_11Z	2.4e-121	0.989865
GH13_10.hmm	Pantoea_alhagi_LTYR_11Z	3.5e-127	0.996805
GT20.hmm	Pantoea_alhagi_LTYR_11Z	6.3e-167	0.970526
GH24.hmm	Pantoea_alhagi_LTYR_11Z	1e-15	0.868613
GH103.hmm	Pantoea_alhagi_LTYR_11Z	3.9e-119	0.99322
GH24.hmm	Pantoea_alhagi_LTYR_11Z	3.5e-20	0.832117
GH1.hmm	Pantoea_alhagi_LTYR_11Z	2.9e-146	0.995338
GH28.hmm	Pantoea_alhagi_LTYR_11Z	7.9e-66	0.913846
AA3_2.hmm	Pantoea_alhagi_LTYR_11Z	1.4e-165	0.994718
GH37.hmm	Pantoea_alhagi_LTYR_11Z	5.6e-185	0.995927
GH23.hmm	Pantoea_alhagi_LTYR_11Z	6e-19	0.777778
AA1.hmm	Pantoea_alhagi_LTYR_11Z	1.6e-68	0.97486
GH3.hmm	Pantoea_alhagi_LTYR_11Z	1e-55	0.962963
GH105.hmm	Pantoea_alhagi_LTYR_11Z	1.4e-114	0.96988
GH73.hmm	Pantoea_alhagi_LTYR_11Z	1.5e-37	0.960938
GT2.hmm	Pantoea_alhagi_LTYR_11Z	6.6e-23	0.976471
GH1.hmm	Pantoea_alhagi_LTYR_11Z	3.3e-21	0.773893
AA6.hmm	Pantoea_alhagi_LTYR_11Z	7.8e-82	0.989744
GT9.hmm	Pantoea_dispersa_Lsch	1.4e-18	0.884444
GH13_29.hmm	Pantoea_dispersa_Lsch	1.3e-178	0.997093
GT2.hmm	Pantoea_dispersa_Lsch	3.2e-23	0.752941
GH109.hmm	Pantoea_dispersa_Lsch	1.3e-20	0.406015
GT35.hmm	Pantoea_dispersa_Lsch	5.1e-256	0.995549
GH77.hmm	Pantoea_dispersa_Lsch	1.6e-156	0.981781
GH13_18.hmm	Pantoea_dispersa_Lsch	4.8e-149	0.997085
GT51.hmm	Pantoea_dispersa_Lsch	1.1e-69	0.988701
CE1.hmm	Pantoea_dispersa_Lsch	7.4e-18	0.814978
AA1.hmm	Pantoea_dispersa_Lsch	1.8e-17	0.639665
AA3.hmm	Pantoea_dispersa_Lsch	8.2e-42	0.516181
GH73.hmm	Pantoea_dispersa_Lsch	2.7e-32	0.945312
GH23.hmm	Pantoea_dispersa_Lsch	9.7e-31	0.792593
GH23.hmm	Pantoea_dispersa_Lsch	6.2e-22	0.777778
GH1.hmm	Pantoea_dispersa_Lsch	8.5e-86	0.67366
GH102.hmm	Pantoea_dispersa_Lsch	1.8e-41	0.993631
GH9.hmm	Pantoea_dispersa_Lsch	7.5e-41	0.909091
GH103.hmm	Pantoea_dispersa_Lsch	1.3e-95	0.969492
GH23.hmm	Pantoea_dispersa_Lsch	5.6e-25	0.807407
GT51.hmm	Pantoea_dispersa_Lsch	2.9e-50	0.932203
AA3.hmm	Pantoea_dispersa_Lsch	1.6e-53	0.508091
CE1.hmm	Pantoea_dispersa_Lsch	7.6e-49	0.982379
GH109.hmm	Pantoea_dispersa_Lsch	3.5e-25	0.413534
GT2.hmm	Pantoea_dispersa_Lsch	2.5e-27	0.635294
GT2.hmm	Pantoea_dispersa_Lsch	3.5e-31	0.758824
GT4.hmm	Pantoea_dispersa_Lsch	6e-43	0.9625
GT4.hmm	Pantoea_dispersa_Lsch	6e-37	0.85625
GT99.hmm	Pantoea_dispersa_Lsch	2e-99	0.986772
GT4.hmm	Pantoea_dispersa_Lsch	2.2e-26	0.86875
GT4.hmm	Pantoea_dispersa_Lsch	6.5e-32	0.95625
GT4.hmm	Pantoea_dispersa_Lsch	3.4e-36	0.93125
GT4.hmm	Pantoea_dispersa_Lsch	1.7e-28	0.9125
GT8.hmm	Pantoea_dispersa_Lsch	1.5e-47	0.879377
GT81.hmm	Pantoea_dispersa_Lsch	8.8e-69	0.631399
GT2.hmm	Pantoea_dispersa_Lsch	1.1e-16	0.965217
GT2.hmm	Pantoea_dispersa_Lsch	8.5e-18	0.982353
GH31.hmm	Pantoea_dispersa_Lsch	1e-131	0.995316
GT101.hmm	Pantoea_dispersa_Lsch	3.4e-72	0.995536
GH109.hmm	Pantoea_dispersa_Lsch	1.4e-17	0.401003
GT20.hmm	Pantoea_dispersa_Lsch	9.4e-168	0.970526
GH37.hmm	Pantoea_dispersa_Lsch	9.7e-187	0.995927
GH23.hmm	Pantoea_dispersa_Lsch	1.7e-18	0.785185
GH3.hmm	Pantoea_dispersa_Lsch	6.3e-58	0.953704
GH73.hmm	Pantoea_dispersa_Lsch	1.9e-34	0.96875
GT2.hmm	Pantoea_dispersa_Lsch	4e-22	0.976471
GH1.hmm	Pantoea_dispersa_Lsch	2.8e-19	0.778555
GT2.hmm	Pantoea_dispersa_Lsch	2e-19	0.682353
AA6.hmm	Pantoea_dispersa_Lsch	1.2e-79	0.989744
GT2.hmm	Pantoea_dispersa_Lsch	4.9e-28	0.623529
CE4.hmm	Pantoea_dispersa_Lsch	1.6e-23	0.815385
GH3.hmm	Pantoea_dispersa_Lsch	8.5e-69	0.981481
GH15.hmm	Pantoea_dispersa_Lsch	2.9e-71	0.99169
CE9.hmm	Pantoea_dispersa_Lsch	3.2e-125	0.994638
GH2.hmm	Pantoea_dispersa_Lsch	1.4e-221	0.970745
GH1.hmm	Pantoea_dispersa_Lsch	1.1e-150	0.988345
GT2.hmm	Pantoea_dispersa_Lsch	4.3e-33	0.970588
GT2.hmm	Pantoea_dispersa_Lsch	4.8e-33	0.729412
GH23.hmm	Pantoea_dispersa_Lsch	1.3e-20	0.933333
GT19.hmm	Pantoea_dispersa_Lsch	1.4e-139	0.99435
GT51.hmm	Pantoea_dispersa_Lsch	4.1e-57	0.937853
AA1.hmm	Pantoea_dispersa_Lsch	2.8e-29	0.96648
GH43_26.hmm	Pantoea_dispersa_Lsch	1.5e-112	0.989796
CE11.hmm	Pantoea_dispersa_Lsch	5.2e-119	0.99262
GT28.hmm	Pantoea_dispersa_Lsch	6.5e-51	0.987261
GH37.hmm	Pantoea_dispersa_Lsch	7.7e-175	0.997963
GH4.hmm	Pantoea_dispersa_Lsch	1.3e-65	0.988827
GH20.hmm	Pantoea_dispersa_Lsch	1.1e-118	0.973294
CE1.hmm	Pantoea_dispersa_Lsch	1.5e-25	0.964758
GT51.hmm	Pantoea_dispersa_Lsch	1.6e-54	0.943503
GH109.hmm	Pantoea_dispersa_Lsch	6.3e-16	0.453634
GH109.hmm	Pantoea_dispersa_Lsch	4.4e-18	0.373434
GT2.hmm	Pantoea_dispersa_Lsch	1.1e-20	0.670588
GT8.hmm	Pantoea_dispersa_Lsch	7.4e-47	0.891051
GH33.hmm	Pantoea_dispersa_Lsch	6e-27	0.880117
AA3.hmm	Pantoea_dispersa_Lsch	2e-52	0.511327
GT35.hmm	Pantoea_dispersa_Lsch	1.6e-283	0.997033
GT5.hmm	Pantoea_dispersa_Lsch	4.6e-161	0.995763
CBM48.hmm	Pantoea_dispersa_Lsch	2.9e-19	0.894737
GH13_11.hmm	Pantoea_dispersa_Lsch	2.9e-152	0.997151
CBM48.hmm	Pantoea_dispersa_Lsch	3.9e-19	0.907895
GH13_9.hmm	Pantoea_dispersa_Lsch	2.1e-157	0.996678
GT26.hmm	Pantoea_dispersa_Lsch	9.6e-62	0.988304
GT56.hmm	Pantoea_dispersa_Lsch	4.4e-151	0.988796
GT2.hmm	Pantoea_dispersa_Lsch	3.1e-32	0.994118
GH8.hmm	Pantoea_dispersa_Lsch	2.1e-83	0.9875
GT2.hmm	Pantoea_dispersa_Lsch	8.2e-38	0.988235
GT4.hmm	Pantoea_dispersa_Lsch	3.7e-34	0.9375
GT9.hmm	Pantoea_dispersa_Lsch	9e-57	0.897778
GT9.hmm	Pantoea_dispersa_Lsch	2e-42	0.897778
GT4.hmm	Pantoea_dispersa_Lsch	1.3e-29	0.90625
GT9.hmm	Pantoea_dispersa_Lsch	2.9e-23	0.857778
GT2.hmm	Pantoea_dispersa_Lsch	2.1e-32	0.758824
GT9.hmm	Pantoea_dispersa_Lsch	9.6e-64	0.92
GT4.hmm	Pantoea_dispersa_Lsch	2.2e-30	0.88125
GT30.hmm	Pantoea_dispersa_Lsch	4.1e-72	0.988701
GH5_48.hmm	Pantoea_dispersa_Lsch	4.6e-152	0.990476
CBM48.hmm	Pantoea_dispersa_Lsch	2.5e-18	0.907895
GH13_11.hmm	Pantoea_dispersa_Lsch	1.7e-166	0.997151
GH13_26.hmm	Pantoea_dispersa_Lsch	1.1e-119	0.986486
GH13_10.hmm	Pantoea_dispersa_Lsch	2.2e-126	0.996805
AA3_2.hmm	Pantoea_dispersa_Lsch	4.5e-157	0.996479
GH15.hmm	Pantoea_dispersa_Lsch	6.8e-58	0.98892
AA3_2.hmm	Pantoea_dispersa_Lsch	2.9e-168	0.992958
GH1.hmm	Pantoea_dispersa_Lsch	4.5e-148	0.988345
GH32.hmm	Pantoea_dispersa_Lsch	1.6e-90	0.996587
GT35.hmm	Pantoea_dispersa_Lsch	3.4e-258	0.995549
GH77.hmm	Pantoea_dispersa_Lsch	1.7e-163	0.989879
GH109.hmm	Pantoea_dispersa_Lsch	7e-19	0.401003
GT83.hmm	Pantoea_dispersa_Lsch	1.9e-149	0.972222
GT2.hmm	Pantoea_dispersa_Lsch	3.2e-34	0.970588
AA3.hmm	Pantoea_dispersa_Lsch	3.3e-44	0.508091
GT20.hmm	Pantoea_dispersa_Lsch	8.2e-132	0.92
GT1.hmm	Pantoea_dispersa_Lsch	3.2e-47	0.97644
GT2.hmm	Pantoea_eucrina_XL123	1.5e-37	0.994118
GH8.hmm	Pantoea_eucrina_XL123	2.8e-82	0.9875
GT56.hmm	Pantoea_eucrina_XL123	4.4e-148	0.988796
GT26.hmm	Pantoea_eucrina_XL123	5e-61	0.988304
CBM48.hmm	Pantoea_eucrina_XL123	1.7e-19	0.907895
GH13_9.hmm	Pantoea_eucrina_XL123	3.9e-158	0.996678
CBM48.hmm	Pantoea_eucrina_XL123	4.2e-17	0.907895
GH13_11.hmm	Pantoea_eucrina_XL123	6.2e-154	0.997151
GT5.hmm	Pantoea_eucrina_XL123	2.8e-158	0.995763
GT35.hmm	Pantoea_eucrina_XL123	2.9e-283	0.997033
AA3.hmm	Pantoea_eucrina_XL123	4.9e-52	0.511327
GT51.hmm	Pantoea_eucrina_XL123	4.7e-55	0.943503
AA3.hmm	Pantoea_eucrina_XL123	5.6e-43	0.517799
GH23.hmm	Pantoea_eucrina_XL123	7.1e-31	0.807407
GT28.hmm	Pantoea_eucrina_XL123	1.6e-49	0.987261
CE11.hmm	Pantoea_eucrina_XL123	1.4e-118	0.99262
GH43_26.hmm	Pantoea_eucrina_XL123	2.2e-114	0.989796
AA1.hmm	Pantoea_eucrina_XL123	2e-27	0.96648
GT51.hmm	Pantoea_eucrina_XL123	4.8e-57	0.937853
GT19.hmm	Pantoea_eucrina_XL123	2.4e-140	0.99435
GH23.hmm	Pantoea_eucrina_XL123	3e-20	0.933333
GT2.hmm	Pantoea_eucrina_XL123	2.6e-31	0.7
GT2.hmm	Pantoea_eucrina_XL123	6.6e-34	0.982353
GH1.hmm	Pantoea_eucrina_XL123	4.1e-148	0.988345
GH2.hmm	Pantoea_eucrina_XL123	1.8e-227	0.976064
CE9.hmm	Pantoea_eucrina_XL123	1.2e-126	0.994638
GH15.hmm	Pantoea_eucrina_XL123	1.4e-72	0.99169
GH3.hmm	Pantoea_eucrina_XL123	5.6e-69	0.981481
GT2.hmm	Pantoea_eucrina_XL123	2.3e-28	0.770588
AA6.hmm	Pantoea_eucrina_XL123	2.7e-80	0.989744
GH1.hmm	Pantoea_eucrina_XL123	7.7e-20	0.776224
GT2.hmm	Pantoea_eucrina_XL123	4e-22	0.976471
GH73.hmm	Pantoea_eucrina_XL123	6.9e-35	0.96875
GH3.hmm	Pantoea_eucrina_XL123	3.3e-54	0.953704
GH23.hmm	Pantoea_eucrina_XL123	1.5e-19	0.785185
GH37.hmm	Pantoea_eucrina_XL123	5.5e-183	0.995927
GT20.hmm	Pantoea_eucrina_XL123	2.6e-166	0.970526
GH109.hmm	Pantoea_eucrina_XL123	2.5e-16	0.401003
GT101.hmm	Pantoea_eucrina_XL123	9.3e-72	0.995536
GH2.hmm	Pantoea_eucrina_XL123	3.4e-100	0.699468
GT2.hmm	Pantoea_eucrina_XL123	4e-21	0.964706
CE1.hmm	Pantoea_eucrina_XL123	1.8e-40	0.947137
GT25.hmm	Pantoea_eucrina_XL123	1.8e-33	0.972376
GH24.hmm	Pantoea_eucrina_XL123	6.9e-41	0.919708
GT81.hmm	Pantoea_eucrina_XL123	3.4e-68	0.634812
GT8.hmm	Pantoea_eucrina_XL123	2.7e-50	0.875486
GT4.hmm	Pantoea_eucrina_XL123	2e-22	0.88125
GT4.hmm	Pantoea_eucrina_XL123	3.1e-36	0.925
GT2.hmm	Pantoea_eucrina_XL123	3.8e-27	0.617647
GT4.hmm	Pantoea_eucrina_XL123	8.8e-36	0.85
GT4.hmm	Pantoea_eucrina_XL123	1.2e-40	0.95625
GT2.hmm	Pantoea_eucrina_XL123	1.8e-32	0.705882
GT2.hmm	Pantoea_eucrina_XL123	1.1e-25	0.635294
GH109.hmm	Pantoea_eucrina_XL123	4.2e-21	0.39599
CE1.hmm	Pantoea_eucrina_XL123	2.2e-47	0.986784
GH23.hmm	Pantoea_eucrina_XL123	3.4e-25	0.822222
GH103.hmm	Pantoea_eucrina_XL123	8.5e-96	0.969492
GH102.hmm	Pantoea_eucrina_XL123	4.6e-41	0.993631
GH1.hmm	Pantoea_eucrina_XL123	1e-147	0.988345
GH23.hmm	Pantoea_eucrina_XL123	4.9e-23	0.777778
GH37.hmm	Pantoea_eucrina_XL123	3.3e-173	0.995927
AA1.hmm	Pantoea_eucrina_XL123	7.8e-18	0.639665
CE1.hmm	Pantoea_eucrina_XL123	2.6e-16	0.85022
GT51.hmm	Pantoea_eucrina_XL123	1.4e-69	0.988701
GH13_18.hmm	Pantoea_eucrina_XL123	7.9e-147	0.997085
GH77.hmm	Pantoea_eucrina_XL123	2.5e-156	0.991903
GH109.hmm	Pantoea_eucrina_XL123	9.6e-21	0.408521
GT4.hmm	Pantoea_eucrina_XL123	1.9e-32	0.95
GT9.hmm	Pantoea_eucrina_XL123	7.2e-57	0.897778
GT9.hmm	Pantoea_eucrina_XL123	1.2e-39	0.884444
GT4.hmm	Pantoea_eucrina_XL123	2e-22	0.73125
GT2.hmm	Pantoea_eucrina_XL123	2.6e-28	0.729412
GT4.hmm	Pantoea_eucrina_XL123	4.9e-29	0.89375
GT9.hmm	Pantoea_eucrina_XL123	2.9e-25	0.857778
GT2.hmm	Pantoea_eucrina_XL123	1.5e-32	0.770588
GT9.hmm	Pantoea_eucrina_XL123	1.9e-62	0.915556
GT4.hmm	Pantoea_eucrina_XL123	4.9e-31	0.88125
GT30.hmm	Pantoea_eucrina_XL123	1.2e-72	0.988701
GH13_5.hmm	Pantoea_eucrina_XL123	2.6e-154	0.994152
GH32.hmm	Pantoea_eucrina_XL123	2.3e-92	0.996587
CE19.hmm	Pantoea_eucrina_XL123	5.6e-16	0.451807
CBM48.hmm	Pantoea_eucrina_XL123	9.8e-19	0.907895
GH13_11.hmm	Pantoea_eucrina_XL123	5.3e-164	0.997151
GH13_26.hmm	Pantoea_eucrina_XL123	1.8e-119	0.989865
GH13_10.hmm	Pantoea_eucrina_XL123	3.7e-127	0.996805
GH15.hmm	Pantoea_eucrina_XL123	1.6e-59	0.98892
GH5_48.hmm	Pantoea_eucrina_XL123	2.9e-145	0.990476
GT2.hmm	Pantoea_eucrina_XL123	6.5e-35	0.976471
GT83.hmm	Pantoea_eucrina_XL123	9.4e-141	0.955556
GH109.hmm	Pantoea_eucrina_XL123	7.2e-19	0.39599
GH77.hmm	Pantoea_eucrina_XL123	9.5e-163	0.991903
GT35.hmm	Pantoea_eucrina_XL123	5.6e-259	0.994065
AA3_2.hmm	Pantoea_eucrina_XL123	2.2e-168	0.992958
GT1.hmm	Pantoea_eucrina_XL123	1.1e-45	0.973822
AA1.hmm	Pantoea_eucrina_XL123	3.6e-69	0.972067
GH109.hmm	Pantoea_eucrina_XL123	1.3e-23	0.401003
GH5_48.hmm	Pantoea_rwandensis_LMG_26275	5.9e-151	0.990476
AA3.hmm	Pantoea_rwandensis_LMG_26275	1.1e-49	0.501618
GT2.hmm	Pantoea_rwandensis_LMG_26275	1.8e-33	0.976471
GT83.hmm	Pantoea_rwandensis_LMG_26275	6.9e-151	0.957407
GH109.hmm	Pantoea_rwandensis_LMG_26275	4e-18	0.398496
AA3_2.hmm	Pantoea_rwandensis_LMG_26275	6.6e-168	0.992958
GH1.hmm	Pantoea_rwandensis_LMG_26275	2.4e-147	0.988345
AA3.hmm	Pantoea_rwandensis_LMG_26275	4.5e-43	0.514563
GH109.hmm	Pantoea_rwandensis_LMG_26275	5.4e-18	0.39599
GT20.hmm	Pantoea_rwandensis_LMG_26275	5.2e-129	0.911579
CE4.hmm	Pantoea_rwandensis_LMG_26275	4.4e-18	0.9
GH4.hmm	Pantoea_rwandensis_LMG_26275	7.6e-66	0.98324
AA3.hmm	Pantoea_rwandensis_LMG_26275	2.5e-54	0.511327
AA3.hmm	Pantoea_rwandensis_LMG_26275	1.4e-50	0.501618
GH109.hmm	Pantoea_rwandensis_LMG_26275	2.4e-23	0.401003
GH3.hmm	Pantoea_rwandensis_LMG_26275	1.9e-63	0.986111
CE1.hmm	Pantoea_rwandensis_LMG_26275	1.1e-24	0.973568
CE4.hmm	Pantoea_rwandensis_LMG_26275	1.6e-19	0.784615
AA3.hmm	Pantoea_rwandensis_LMG_26275	2.7e-47	0.5
GH109.hmm	Pantoea_rwandensis_LMG_26275	6.9e-26	0.937343
AA3_2.hmm	Pantoea_rwandensis_LMG_26275	2.9e-154	0.996479
GH42.hmm	Pantoea_rwandensis_LMG_26275	2.3e-115	0.991914
GH2.hmm	Pantoea_rwandensis_LMG_26275	6.3e-221	0.973404
GH24.hmm	Pantoea_rwandensis_LMG_26275	2.5e-16	0.832117
GH109.hmm	Pantoea_rwandensis_LMG_26275	1.5e-18	0.393484
AA3.hmm	Pantoea_rwandensis_LMG_26275	2.8e-49	0.514563
GT2.hmm	Pantoea_rwandensis_LMG_26275	5.7e-37	0.994118
GH8.hmm	Pantoea_rwandensis_LMG_26275	5.8e-82	0.896875
GT2.hmm	Pantoea_rwandensis_LMG_26275	3.7e-34	0.994118
GT56.hmm	Pantoea_rwandensis_LMG_26275	1.2e-151	0.988796
GT26.hmm	Pantoea_rwandensis_LMG_26275	6.8e-61	0.988304
AA3.hmm	Pantoea_rwandensis_LMG_26275	1.2e-42	0.517799
GH73.hmm	Pantoea_rwandensis_LMG_26275	2.6e-31	0.835938
GH23.hmm	Pantoea_rwandensis_LMG_26275	8.5e-30	0.755556
GT28.hmm	Pantoea_rwandensis_LMG_26275	9.4e-51	0.987261
CE11.hmm	Pantoea_rwandensis_LMG_26275	2.2e-118	0.99262
GH43_26.hmm	Pantoea_rwandensis_LMG_26275	4.9e-114	0.989796
GT1.hmm	Pantoea_rwandensis_LMG_26275	2.3e-46	0.979058
AA3.hmm	Pantoea_rwandensis_LMG_26275	1.9e-49	0.516181
GH31.hmm	Pantoea_rwandensis_LMG_26275	8.1e-143	0.992974
GH20.hmm	Pantoea_rwandensis_LMG_26275	2.3e-120	0.973294
CE1.hmm	Pantoea_rwandensis_LMG_26275	1.6e-24	0.964758
GT51.hmm	Pantoea_rwandensis_LMG_26275	1.1e-53	0.949153
GH109.hmm	Pantoea_rwandensis_LMG_26275	2.6e-20	0.393484
GH109.hmm	Pantoea_rwandensis_LMG_26275	5.3e-18	0.373434
GT2.hmm	Pantoea_rwandensis_LMG_26275	8.7e-21	0.764706
GH33.hmm	Pantoea_rwandensis_LMG_26275	7.2e-29	0.880117
GH28.hmm	Pantoea_rwandensis_LMG_26275	2.9e-68	0.92
AA6.hmm	Pantoea_rwandensis_LMG_26275	1.4e-79	0.989744
GT2.hmm	Pantoea_rwandensis_LMG_26275	1e-25	0.729412
GT2.hmm	Pantoea_rwandensis_LMG_26275	1e-29	0.764706
AA3.hmm	Pantoea_rwandensis_LMG_26275	5.4e-33	0.477346
GH4.hmm	Pantoea_rwandensis_LMG_26275	1.4e-65	0.988827
AA1.hmm	Pantoea_rwandensis_LMG_26275	2.7e-17	0.645251
CE14.hmm	Pantoea_rwandensis_LMG_26275	7.3e-19	0.927419
GH109.hmm	Pantoea_rwandensis_LMG_26275	1.1e-23	0.37594
GT2.hmm	Pantoea_rwandensis_LMG_26275	6.6e-27	0.635294
GT2.hmm	Pantoea_rwandensis_LMG_26275	1.6e-30	0.782353
GT4.hmm	Pantoea_rwandensis_LMG_26275	4.7e-41	0.925
GT4.hmm	Pantoea_rwandensis_LMG_26275	2.8e-36	0.85625
GT2.hmm	Pantoea_rwandensis_LMG_26275	5.2e-18	0.811765
GT2.hmm	Pantoea_rwandensis_LMG_26275	1.9e-29	0.982353
GT8.hmm	Pantoea_rwandensis_LMG_26275	2.1e-49	0.879377
GT2.hmm	Pantoea_rwandensis_LMG_26275	9.5e-21	0.688235
GH1.hmm	Pantoea_rwandensis_LMG_26275	8.4e-22	0.776224
GT2.hmm	Pantoea_rwandensis_LMG_26275	4e-22	0.976471
GH73.hmm	Pantoea_rwandensis_LMG_26275	9.9e-36	0.96875
GH105.hmm	Pantoea_rwandensis_LMG_26275	3.4e-116	0.96988
GH3.hmm	Pantoea_rwandensis_LMG_26275	6e-57	0.953704
GH23.hmm	Pantoea_rwandensis_LMG_26275	5.9e-19	0.785185
GT2.hmm	Pantoea_rwandensis_LMG_26275	4.8e-19	0.976471
GT81.hmm	Pantoea_rwandensis_LMG_26275	6.5e-69	0.631399
GT9.hmm	Pantoea_rwandensis_LMG_26275	1.9e-42	0.893333
GT73.hmm	Pantoea_rwandensis_LMG_26275	2.7e-77	0.983673
GT9.hmm	Pantoea_rwandensis_LMG_26275	9.4e-39	0.871111
GT9.hmm	Pantoea_rwandensis_LMG_26275	3.4e-56	0.897778
GT4.hmm	Pantoea_rwandensis_LMG_26275	5.6e-29	0.89375
GT9.hmm	Pantoea_rwandensis_LMG_26275	1.1e-35	0.915556
GT2.hmm	Pantoea_rwandensis_LMG_26275	5e-33	0.741176
GT9.hmm	Pantoea_rwandensis_LMG_26275	1.4e-61	0.92
GT4.hmm	Pantoea_rwandensis_LMG_26275	1.5e-31	0.88125
GT30.hmm	Pantoea_rwandensis_LMG_26275	5e-74	0.988701
GH109.hmm	Pantoea_rwandensis_LMG_26275	3.5e-16	0.401003
GH31.hmm	Pantoea_rwandensis_LMG_26275	2.8e-131	0.995316
GH2.hmm	Pantoea_rwandensis_LMG_26275	2.5e-224	0.977394
GH1.hmm	Pantoea_rwandensis_LMG_26275	1.8e-150	0.988345
GH109.hmm	Pantoea_rwandensis_LMG_26275	1.6e-20	0.408521
GT35.hmm	Pantoea_rwandensis_LMG_26275	3.7e-256	0.995549
GH77.hmm	Pantoea_rwandensis_LMG_26275	8.5e-155	0.989879
GH13_18.hmm	Pantoea_rwandensis_LMG_26275	1.8e-151	0.997085
GT51.hmm	Pantoea_rwandensis_LMG_26275	1.3e-69	0.983051
GT9.hmm	Pantoea_rwandensis_LMG_26275	3e-22	0.817778
GT4.hmm	Pantoea_rwandensis_LMG_26275	5.8e-16	0.80625
GH15.hmm	Pantoea_rwandensis_LMG_26275	6.6e-73	0.99169
GH3.hmm	Pantoea_rwandensis_LMG_26275	3.6e-68	0.981481
CE4.hmm	Pantoea_rwandensis_LMG_26275	1e-24	0.861538
AA3.hmm	Pantoea_rwandensis_LMG_26275	3.4e-51	0.511327
GT51.hmm	Pantoea_rwandensis_LMG_26275	4.4e-49	0.932203
GH13_10.hmm	Pantoea_rwandensis_LMG_26275	3.1e-127	0.996805
GH13_26.hmm	Pantoea_rwandensis_LMG_26275	5.1e-119	0.986486
CBM48.hmm	Pantoea_rwandensis_LMG_26275	2.2e-18	0.907895
GH13_11.hmm	Pantoea_rwandensis_LMG_26275	6.3e-166	0.997151
GH1.hmm	Pantoea_rwandensis_LMG_26275	9.7e-147	0.995338
AA3.hmm	Pantoea_rwandensis_LMG_26275	3.7e-46	0.512945
GH102.hmm	Pantoea_rwandensis_LMG_26275	3.8e-40	0.993631
GH103.hmm	Pantoea_rwandensis_LMG_26275	8.8e-95	0.969492
GH23.hmm	Pantoea_rwandensis_LMG_26275	1.1e-24	0.814815
GH37.hmm	Pantoea_rwandensis_LMG_26275	4.9e-173	0.997963
GH23.hmm	Pantoea_rwandensis_LMG_26275	6e-22	0.77037
GT107.hmm	Pantoea_rwandensis_LMG_26275	2.8e-107	0.573308
GT107.hmm	Pantoea_rwandensis_LMG_26275	7.3e-136	0.680451
GT2.hmm	Pantoea_rwandensis_LMG_26275	7.4e-18	0.576471
GH1.hmm	Pantoea_rwandensis_LMG_26275	8e-150	0.988345
GH23.hmm	Pantoea_rwandensis_LMG_26275	1.5e-20	0.940741
GH109.hmm	Pantoea_rwandensis_LMG_26275	2.3e-24	0.411028
CE1.hmm	Pantoea_rwandensis_LMG_26275	1.2e-48	0.986784
CE1.hmm	Pantoea_rwandensis_LMG_26275	3.4e-18	0.845815
GT19.hmm	Pantoea_rwandensis_LMG_26275	6.4e-140	0.99435
PL38.hmm	Pantoea_rwandensis_LMG_26275	2e-108	0.996416
GH37.hmm	Pantoea_rwandensis_LMG_26275	1.1e-186	0.995927
GH109.hmm	Pantoea_rwandensis_LMG_26275	9.9e-22	0.401003
CE9.hmm	Pantoea_rwandensis_LMG_26275	2.7e-126	0.994638
GH24.hmm	Pantoea_rwandensis_LMG_26275	1.6e-44	0.919708
GT35.hmm	Pantoea_rwandensis_LMG_26275	1.6e-283	0.997033
GT5.hmm	Pantoea_rwandensis_LMG_26275	6.7e-159	0.995763
GH13_11.hmm	Pantoea_rwandensis_LMG_26275	2.2e-150	0.997151
CBM48.hmm	Pantoea_rwandensis_LMG_26275	2.4e-19	0.907895
GH13_9.hmm	Pantoea_rwandensis_LMG_26275	2e-157	0.996678
AA3.hmm	Pantoea_rwandensis_LMG_26275	2.2e-45	0.508091
GT20.hmm	Pantoea_rwandensis_LMG_26275	9.1e-168	0.970526
AA1.hmm	Pantoea_rwandensis_LMG_26275	2.1e-28	0.96648
GT2.hmm	Pantoea_rwandensis_LMG_26275	2.9e-29	0.752941
GH24.hmm	Pantoea_rwandensis_LMG_26275	4.3e-32	0.970803
GT2.hmm	Pantoea_vagans_LMG_24199	3.1e-17	0.770588
GT30.hmm	Pantoea_vagans_LMG_24199	6.8e-73	0.988701
GT4.hmm	Pantoea_vagans_LMG_24199	7.3e-31	0.875
GT9.hmm	Pantoea_vagans_LMG_24199	4.2e-63	0.906667
GT2.hmm	Pantoea_vagans_LMG_24199	4.5e-32	0.741176
GT8.hmm	Pantoea_vagans_LMG_24199	5.1e-55	0.898833
GT9.hmm	Pantoea_vagans_LMG_24199	2.4e-24	0.853333
GT9.hmm	Pantoea_vagans_LMG_24199	8.1e-38	0.897778
GT9.hmm	Pantoea_vagans_LMG_24199	2.1e-56	0.897778
GT4.hmm	Pantoea_vagans_LMG_24199	9e-31	0.9375
GH109.hmm	Pantoea_vagans_LMG_24199	4.7e-20	0.403509
CBM48.hmm	Pantoea_vagans_LMG_24199	2.5e-20	0.907895
GH13_9.hmm	Pantoea_vagans_LMG_24199	2.1e-157	0.996678
CBM48.hmm	Pantoea_vagans_LMG_24199	1.8e-18	0.894737
GH13_11.hmm	Pantoea_vagans_LMG_24199	2.4e-149	0.997151
GT5.hmm	Pantoea_vagans_LMG_24199	2.3e-158	0.995763
GT35.hmm	Pantoea_vagans_LMG_24199	1.8e-283	0.997033
GT35.hmm	Pantoea_vagans_LMG_24199	3.8e-259	0.995549
GH77.hmm	Pantoea_vagans_LMG_24199	2.4e-161	0.989879
GH13_18.hmm	Pantoea_vagans_LMG_24199	1.6e-150	0.991254
GT51.hmm	Pantoea_vagans_LMG_24199	6.7e-69	0.988701
CE1.hmm	Pantoea_vagans_LMG_24199	6.1e-17	0.832599
AA1.hmm	Pantoea_vagans_LMG_24199	9.1e-17	0.639665
GH31.hmm	Pantoea_vagans_LMG_24199	4.5e-139	0.997658
GH37.hmm	Pantoea_vagans_LMG_24199	2.4e-175	0.997963
GH23.hmm	Pantoea_vagans_LMG_24199	2.2e-22	0.77037
GT4.hmm	Pantoea_vagans_LMG_24199	2.7e-28	0.85625
GH1.hmm	Pantoea_vagans_LMG_24199	2.8e-147	0.988345
GH1.hmm	Pantoea_vagans_LMG_24199	2.4e-114	0.983683
GH102.hmm	Pantoea_vagans_LMG_24199	2.8e-41	0.993631
GH103.hmm	Pantoea_vagans_LMG_24199	8.6e-94	0.969492
GH23.hmm	Pantoea_vagans_LMG_24199	7.6e-25	0.814815
GT51.hmm	Pantoea_vagans_LMG_24199	1.5e-47	0.926554
CE1.hmm	Pantoea_vagans_LMG_24199	5.3e-49	0.982379
GT2.hmm	Pantoea_vagans_LMG_24199	5.7e-29	0.641176
GT2.hmm	Pantoea_vagans_LMG_24199	1.2e-31	0.735294
GT4.hmm	Pantoea_vagans_LMG_24199	1.1e-39	0.925
GT4.hmm	Pantoea_vagans_LMG_24199	3.4e-35	0.86875
GT4.hmm	Pantoea_vagans_LMG_24199	5.4e-34	0.93125
GT4.hmm	Pantoea_vagans_LMG_24199	1.8e-30	0.925
GT4.hmm	Pantoea_vagans_LMG_24199	2.1e-19	0.925
GH109.hmm	Pantoea_vagans_LMG_24199	3.8e-25	0.949875
GT8.hmm	Pantoea_vagans_LMG_24199	2e-50	0.875486
GT81.hmm	Pantoea_vagans_LMG_24199	3.2e-68	0.634812
GH13_5.hmm	Pantoea_vagans_LMG_24199	1.4e-149	0.994152
GT25.hmm	Pantoea_vagans_LMG_24199	5e-33	0.972376
GT20.hmm	Pantoea_vagans_LMG_24199	1.2e-167	0.972632
GH24.hmm	Pantoea_vagans_LMG_24199	5.1e-35	0.948905
AA3_2.hmm	Pantoea_vagans_LMG_24199	1.4e-166	0.992958
GT2.hmm	Pantoea_vagans_LMG_24199	4.2e-28	0.982353
GH15.hmm	Pantoea_vagans_LMG_24199	3.5e-59	0.98892
GT101.hmm	Pantoea_vagans_LMG_24199	1.7e-72	0.991071
GH109.hmm	Pantoea_vagans_LMG_24199	1.4e-17	0.401003
GH13_10.hmm	Pantoea_vagans_LMG_24199	1.6e-128	0.996805
GH13_26.hmm	Pantoea_vagans_LMG_24199	4.2e-120	0.989865
CBM48.hmm	Pantoea_vagans_LMG_24199	6.1e-18	0.894737
GH13_11.hmm	Pantoea_vagans_LMG_24199	5.2e-166	0.997151
GH37.hmm	Pantoea_vagans_LMG_24199	4.9e-181	0.995927
GH23.hmm	Pantoea_vagans_LMG_24199	5.1e-19	0.777778
GT9.hmm	Pantoea_vagans_LMG_24199	1.4e-41	0.884444
GT9.hmm	Pantoea_vagans_LMG_24199	2.8e-37	0.906667
GH3.hmm	Pantoea_vagans_LMG_24199	1.2e-55	0.958333
GH105.hmm	Pantoea_vagans_LMG_24199	1.1e-116	0.96988
GH73.hmm	Pantoea_vagans_LMG_24199	1.4e-35	0.960938
GT2.hmm	Pantoea_vagans_LMG_24199	1.8e-22	0.976471
GH1.hmm	Pantoea_vagans_LMG_24199	2.3e-21	0.776224
GT2.hmm	Pantoea_vagans_LMG_24199	1.7e-19	0.7
AA6.hmm	Pantoea_vagans_LMG_24199	2.7e-80	0.989744
GT2.hmm	Pantoea_vagans_LMG_24199	3.8e-30	0.658824
GH3.hmm	Pantoea_vagans_LMG_24199	7.1e-69	0.981481
GH20.hmm	Pantoea_vagans_LMG_24199	2.7e-99	0.973294
GH15.hmm	Pantoea_vagans_LMG_24199	3.1e-73	0.99169
CE9.hmm	Pantoea_vagans_LMG_24199	9.4e-128	0.994638
GH1.hmm	Pantoea_vagans_LMG_24199	9e-17	0.843823
GH2.hmm	Pantoea_vagans_LMG_24199	3.2e-225	0.974734
GH23.hmm	Pantoea_vagans_LMG_24199	8.6e-20	0.933333
GT19.hmm	Pantoea_vagans_LMG_24199	1.7e-139	0.99435
GT51.hmm	Pantoea_vagans_LMG_24199	4.5e-57	0.937853
AA1.hmm	Pantoea_vagans_LMG_24199	3.1e-31	0.96648
GH28.hmm	Pantoea_vagans_LMG_24199	1.1e-74	0.92
GH33.hmm	Pantoea_vagans_LMG_24199	4.8e-28	0.877193
GH43_26.hmm	Pantoea_vagans_LMG_24199	2.3e-115	0.989796
CE11.hmm	Pantoea_vagans_LMG_24199	8.8e-119	0.99262
GT28.hmm	Pantoea_vagans_LMG_24199	4.2e-49	0.987261
GH23.hmm	Pantoea_vagans_LMG_24199	8.2e-33	0.807407
AA3.hmm	Pantoea_vagans_LMG_24199	1.9e-43	0.517799
GH19.hmm	Pantoea_vagans_LMG_24199	1.1e-16	0.393939
CE1.hmm	Pantoea_vagans_LMG_24199	9e-26	0.951542
GT51.hmm	Pantoea_vagans_LMG_24199	7.9e-53	0.943503
GH109.hmm	Pantoea_vagans_LMG_24199	1.4e-21	0.390977
GH28.hmm	Pantoea_vagans_LMG_24199	1.4e-66	0.913846
AA3.hmm	Pantoea_vagans_LMG_24199	3.5e-52	0.512945
GT26.hmm	Pantoea_vagans_LMG_24199	5.7e-62	0.988304
GT56.hmm	Pantoea_vagans_LMG_24199	1.1e-154	0.988796
GT2.hmm	Pantoea_vagans_LMG_24199	1.4e-33	0.988235
GH8.hmm	Pantoea_vagans_LMG_24199	1.4e-83	0.98125
GT2.hmm	Pantoea_vagans_LMG_24199	3.9e-37	0.994118
GH1.hmm	Pantoea_vagans_LMG_24199	5.9e-148	0.990676
GT20.hmm	Pantoea_vagans_LMG_24199	2.4e-127	0.949474
GH109.hmm	Pantoea_vagans_LMG_24199	3.2e-19	0.401003
GT35.hmm	Pantoea_vagans_LMG_24199	6.5e-261	0.997033
GH77.hmm	Pantoea_vagans_LMG_24199	2.7e-162	0.989879
GT1.hmm	Pantoea_vagans_LMG_24199	5.4e-46	0.973822
GH42.hmm	Pantoea_vagans_LMG_24199	1e-161	0.994609
GH53.hmm	Pantoea_vagans_LMG_24199	6.7e-143	0.997076
GH32.hmm	Pantoea_vagans_LMG_24199	9.7e-91	0.996587
GH109.hmm	Pantoea_vagans_LMG_24199	6.3e-26	0.380952
GT2.hmm	Pantoea_vagans_LMG_24199	1.3e-34	0.976471
GT83.hmm	Pantoea_vagans_LMG_24199	1.5e-151	0.953704
GT51.hmm	Tatumella_citrea_ATCC_39140	4.4e-71	0.988701
AA6.hmm	Tatumella_citrea_ATCC_39140	9.2e-47	0.979487
GT51.hmm	Tatumella_citrea_ATCC_39140	1.4e-54	0.943503
[truncated: 259 more rows]

## Sheet: Table S7
Supplementary Table S7. The detailed list of peptidases possessed by the strain in the MEROPS annotation results.
Name	Family ID	MEROPS Accession Number
Brenneria_alni_NCPPB_3934	M03	MER0001161
Brenneria_alni_NCPPB_3934	U62.001	MER0016222
Brenneria_alni_NCPPB_3934	C26.965	MER0065588
Brenneria_alni_NCPPB_3934	S24	MER0000576
Brenneria_alni_NCPPB_3934	M90	MER0217243
Brenneria_alni_NCPPB_3934	T01.006	MER0001627
Brenneria_alni_NCPPB_3934	S14	MER0000474
Brenneria_alni_NCPPB_3934	M24	MER0001243
Brenneria_alni_NCPPB_3934	I87.002	MER0192051
Brenneria_alni_NCPPB_3934	I87.001	MER0191412
Brenneria_alni_NCPPB_3934	M20	MER0001283
Brenneria_alni_NCPPB_3934	U62.002	MER0016301
Brenneria_alni_NCPPB_3934	A08.001	MER0001313
Brenneria_alni_NCPPB_3934	M17	MER0002497
Brenneria_alni_NCPPB_3934	N06.001	MER0123660
Brenneria_alni_NCPPB_3934	M17	MER0001236
Brenneria_alni_NCPPB_3934	S73	MER0150756
Brenneria_alni_NCPPB_3934	M20	MER0001421
Brenneria_alni_NCPPB_3934	S13	MER0000472
Brenneria_alni_NCPPB_3934	S09A	MER0061081
Brenneria_alni_NCPPB_3934	A31.001	MER0002089
Brenneria_alni_NCPPB_3934	M20	MER0026469
Brenneria_alni_NCPPB_3934	M20	MER0002655
Brenneria_alni_NCPPB_3934	S09A	MER0034550
Brenneria_alni_NCPPB_3934	C93.001	MER0320807
Brenneria_alni_NCPPB_3934	M04	MER0001045
Brenneria_alni_NCPPB_3934	S49	MER0001299
Brenneria_alni_NCPPB_3934	M20	MER0026469
Brenneria_alni_NCPPB_3934	S11	MER0000450
Brenneria_alni_NCPPB_3934	S33	MER0017142
Brenneria_alni_NCPPB_3934	A31.003	MER0002085
Brenneria_alni_NCPPB_3934	M20	MER0002655
Brenneria_alni_NCPPB_3934	M74	MER0001298
Brenneria_alni_NCPPB_3934	S11	MER0000450
Brenneria_alni_NCPPB_3934	S33	MER0031610
Brenneria_alni_NCPPB_3934	U32.A01	MER0037246
Brenneria_alni_NCPPB_3934	N06.A01	MER0181656
Brenneria_alni_NCPPB_3934	M20	MER0026469
Brenneria_alni_NCPPB_3934	U73.001	MER0492485
Brenneria_alni_NCPPB_3934	S09A	MER0107796
Brenneria_alni_NCPPB_3934	S33	MER0034563
Brenneria_alni_NCPPB_3934	C26.955	MER0043394
Brenneria_alni_NCPPB_3934	M38A	MER0061068
Brenneria_alni_NCPPB_3934	M50	MER0004480
Brenneria_alni_NCPPB_3934	S01	MER0005249
Brenneria_alni_NCPPB_3934	M50	MER0004480
Brenneria_alni_NCPPB_3934	C26.960	MER0043392
Brenneria_alni_NCPPB_3934	U32.002	MER0003855
Brenneria_alni_NCPPB_3934	S24	MER0000576
Brenneria_alni_NCPPB_3934	M38	MER0033184
Brenneria_alni_NCPPB_3934	M38	MER0015112
Brenneria_alni_NCPPB_3934	S11	MER0000455
Brenneria_alni_NCPPB_3934	A24.001	MER0000870
Brenneria_alni_NCPPB_3934	S26	MER0000589
Brenneria_alni_NCPPB_3934	C40.A01	MER0002443
Brenneria_alni_NCPPB_3934	M20	MER0001273
Brenneria_alni_NCPPB_3934	M20	MER0001273
Brenneria_alni_NCPPB_3934	M20	MER0001272
Brenneria_alni_NCPPB_3934	M48	MER0002637
Brenneria_alni_NCPPB_3934	M20	MER0001272
Brenneria_alni_NCPPB_3934	M48A	MER0002639
Brenneria_alni_NCPPB_3934	M24	MER0001250
Brenneria_alni_NCPPB_3934	S54	MER0015468
Brenneria_alni_NCPPB_3934	M24	MER0001244
Brenneria_alni_NCPPB_3934	S12	MER0006204
Brenneria_alni_NCPPB_3934	S16A	MER0014135
Brenneria_alni_NCPPB_3934	C56.002	MER0010992
Brenneria_alni_NCPPB_3934	S24	MER0000569
Brenneria_alni_NCPPB_3934	C40.004	MER0004035
Brenneria_alni_NCPPB_3934	M23	MER0003380
Brenneria_alni_NCPPB_3934	S26	MER0001529
Brenneria_alni_NCPPB_3934	S49	MER0001300
Brenneria_alni_NCPPB_3934	C44.A03	MER0011806
Brenneria_alni_NCPPB_3934	C26.964	MER0065554
Brenneria_alni_NCPPB_3934	C82.A01	MER0152590
Brenneria_alni_NCPPB_3934	S01	MER0001373
Brenneria_alni_NCPPB_3934	M41	MER0001620
Brenneria_alni_NCPPB_3934	C26.957	MER0045886
Brenneria_alni_NCPPB_3934	M20	MER0001273
Brenneria_alni_NCPPB_3934	C40.013	MER0004054
Brenneria_alni_NCPPB_3934	S09	MER0000410
Brenneria_alni_NCPPB_3934	M48A	MER0031491
Brenneria_alni_NCPPB_3934	C44.976	MER0034539
Brenneria_alni_NCPPB_3934	C44.971	MER0003327
Brenneria_alni_NCPPB_3934	C82.A05	MER0107820
Brenneria_alni_NCPPB_3934	C26.954	MER0115185
Brenneria_alni_NCPPB_3934	S16A	MER0003018
Brenneria_alni_NCPPB_3934	M23	MER0005300
Brenneria_alni_NCPPB_3934	C82.A04	MER0107825
Brenneria_alni_NCPPB_3934	S01	MER0000266
Brenneria_alni_NCPPB_3934	M23	MER0015415
Brenneria_alni_NCPPB_3934	S01	MER0000266
Brenneria_alni_NCPPB_3934	C56.975	MER0160094
Brenneria_alni_NCPPB_3934	S16	MER0000485
Erwinia_amylovora_CFBP1430	S14	MER0000474
Erwinia_amylovora_CFBP1430	U62.001	MER0016222
Erwinia_amylovora_CFBP1430	I87.001	MER0191412
Erwinia_amylovora_CFBP1430	C26.965	MER0065588
Erwinia_amylovora_CFBP1430	T01.006	MER0001627
Erwinia_amylovora_CFBP1430	M03	MER0001161
Erwinia_amylovora_CFBP1430	M24	MER0001243
Erwinia_amylovora_CFBP1430	S13	MER0000472
Erwinia_amylovora_CFBP1430	M17	MER0002497
Erwinia_amylovora_CFBP1430	M20	MER0001283
Erwinia_amylovora_CFBP1430	I87.002	MER0192051
Erwinia_amylovora_CFBP1430	S33A	MER0059846
Erwinia_amylovora_CFBP1430	M90	MER0217243
Erwinia_amylovora_CFBP1430	A26.003	MER0001779
Erwinia_amylovora_CFBP1430	M32	MER0069021
Erwinia_amylovora_CFBP1430	T03.A09	MER0223926
Erwinia_amylovora_CFBP1430	U62.002	MER0016301
Erwinia_amylovora_CFBP1430	M17	MER0001236
Erwinia_amylovora_CFBP1430	A08.001	MER0001313
Erwinia_amylovora_CFBP1430	M15	MER0030246
Erwinia_amylovora_CFBP1430	N06.001	MER0123660
Erwinia_amylovora_CFBP1430	S09A	MER0061081
Erwinia_amylovora_CFBP1430	S66	MER0016172
Erwinia_amylovora_CFBP1430	S09A	MER0034550
Erwinia_amylovora_CFBP1430	S33	MER0026339
Erwinia_amylovora_CFBP1430	M20	MER0001421
Erwinia_amylovora_CFBP1430	T03.001	MER0001978
Erwinia_amylovora_CFBP1430	S33	MER0017142
Erwinia_amylovora_CFBP1430	M03	MER0001158
Erwinia_amylovora_CFBP1430	I38.001	MER0018231
Erwinia_amylovora_CFBP1430	M20A	MER0002014
Erwinia_amylovora_CFBP1430	C15.001	MER0001424
Erwinia_amylovora_CFBP1430	T03.001	MER0001978
Erwinia_amylovora_CFBP1430	A26.002	MER0000607
Erwinia_amylovora_CFBP1430	N06.002	MER0181703
Erwinia_amylovora_CFBP1430	S33	MER0031610
Erwinia_amylovora_CFBP1430	S11	MER0000450
Erwinia_amylovora_CFBP1430	S49	MER0001299
Erwinia_amylovora_CFBP1430	A26.001	MER0000606
Erwinia_amylovora_CFBP1430	A26.001	MER0000606
Erwinia_amylovora_CFBP1430	N06.002	MER0181703
Erwinia_amylovora_CFBP1430	C83.001	MER0081295
Erwinia_amylovora_CFBP1430	M20	MER0026469
Erwinia_amylovora_CFBP1430	N06.A01	MER0181656
Erwinia_amylovora_CFBP1430	M50	MER0004480
Erwinia_amylovora_CFBP1430	S01	MER0005249
Erwinia_amylovora_CFBP1430	N06.A01	MER0181656
Erwinia_amylovora_CFBP1430	M50	MER0004480
Erwinia_amylovora_CFBP1430	S09A	MER0107796
Erwinia_amylovora_CFBP1430	M74	MER0001298
Erwinia_amylovora_CFBP1430	U73.001	MER0492485
Erwinia_amylovora_CFBP1430	C26.955	MER0043394
Erwinia_amylovora_CFBP1430	S11	MER0000450
Erwinia_amylovora_CFBP1430	S12	MER0000463
Erwinia_amylovora_CFBP1430	S14	MER0000474
Erwinia_amylovora_CFBP1430	M04	MER0091601
Erwinia_amylovora_CFBP1430	M38A	MER0061068
Erwinia_amylovora_CFBP1430	M38	MER0033184
Erwinia_amylovora_CFBP1430	S12	MER0004154
Erwinia_amylovora_CFBP1430	S24	MER0000576
Erwinia_amylovora_CFBP1430	A24.001	MER0000870
Erwinia_amylovora_CFBP1430	C26.960	MER0043392
Erwinia_amylovora_CFBP1430	S11	MER0000455
Erwinia_amylovora_CFBP1430	M19	MER0001265
Erwinia_amylovora_CFBP1430	S26	MER0000589
Erwinia_amylovora_CFBP1430	M38	MER0033186
Erwinia_amylovora_CFBP1430	C40.A01	MER0002443
Erwinia_amylovora_CFBP1430	C70.001	MER0027409
Erwinia_amylovora_CFBP1430	M20	MER0001273
Erwinia_amylovora_CFBP1430	M20	MER0001273
Erwinia_amylovora_CFBP1430	M20	MER0001272
Erwinia_amylovora_CFBP1430	M48	MER0002637
Erwinia_amylovora_CFBP1430	M20	MER0001272
Erwinia_amylovora_CFBP1430	M48A	MER0002639
Erwinia_amylovora_CFBP1430	S54	MER0015468
Erwinia_amylovora_CFBP1430	M24	MER0001250
Erwinia_amylovora_CFBP1430	S09	MER0030934
Erwinia_amylovora_CFBP1430	M15	MER0027775
Erwinia_amylovora_CFBP1430	M24	MER0001244
Erwinia_amylovora_CFBP1430	S16A	MER0014135
Erwinia_amylovora_CFBP1430	S09A	MER0061102
Erwinia_amylovora_CFBP1430	S24	MER0000569
Erwinia_amylovora_CFBP1430	C40.004	MER0004035
Erwinia_amylovora_CFBP1430	M38	MER0037714
Erwinia_amylovora_CFBP1430	C56.006	MER0038141
Erwinia_amylovora_CFBP1430	M23	MER0003380
Erwinia_amylovora_CFBP1430	C56.002	MER0010992
Erwinia_amylovora_CFBP1430	S49	MER0001300
Erwinia_amylovora_CFBP1430	C26.964	MER0065554
Erwinia_amylovora_CFBP1430	C44.A03	MER0011806
Erwinia_amylovora_CFBP1430	C82.A01	MER0152590
Erwinia_amylovora_CFBP1430	M41	MER0001620
Erwinia_amylovora_CFBP1430	S01	MER0001373
Erwinia_amylovora_CFBP1430	C26.957	MER0045886
Erwinia_amylovora_CFBP1430	C40.013	MER0004054
Erwinia_amylovora_CFBP1430	T02.002	MER0003338
Erwinia_amylovora_CFBP1430	S09	MER0000410
Erwinia_amylovora_CFBP1430	M23	MER0015415
Erwinia_amylovora_CFBP1430	M48A	MER0031491
Erwinia_amylovora_CFBP1430	C44.971	MER0003327
Erwinia_amylovora_CFBP1430	M23	MER0005300
Erwinia_amylovora_CFBP1430	C26.954	MER0115185
Erwinia_amylovora_CFBP1430	C44.976	MER0034539
Erwinia_amylovora_CFBP1430	C82.A04	MER0107825
Erwinia_amylovora_CFBP1430	S16A	MER0003018
Erwinia_amylovora_CFBP1430	M10	MER0001096
Erwinia_amylovora_CFBP1430	S01	MER0000266
Erwinia_amylovora_CFBP1430	C44.976	MER0034539
Erwinia_amylovora_CFBP1430	S16	MER0000485
Erwinia_amylovora_CFBP1430	S01	MER0000266
Erwinia_billingiae_Eb661	M24	MER0001243
Erwinia_billingiae_Eb661	U62.001	MER0016222
Erwinia_billingiae_Eb661	I87.001	MER0191412
Erwinia_billingiae_Eb661	C26.965	MER0065588
Erwinia_billingiae_Eb661	S09A	MER0034550
Erwinia_billingiae_Eb661	T01.006	MER0001627
Erwinia_billingiae_Eb661	M03	MER0001161
Erwinia_billingiae_Eb661	M20	MER0001283
Erwinia_billingiae_Eb661	I87.002	MER0192051
Erwinia_billingiae_Eb661	M17	MER0002497
Erwinia_billingiae_Eb661	S51	MER0001335
Erwinia_billingiae_Eb661	M03	MER0001158
Erwinia_billingiae_Eb661	C26.961	MER0031278
Erwinia_billingiae_Eb661	M28	MER0001290
Erwinia_billingiae_Eb661	C15.001	MER0001424
Erwinia_billingiae_Eb661	S73	MER0150756
Erwinia_billingiae_Eb661	T03.A09	MER0223926
Erwinia_billingiae_Eb661	M20A	MER0002014
Erwinia_billingiae_Eb661	S33	MER0031610
Erwinia_billingiae_Eb661	U62.002	MER0016301
Erwinia_billingiae_Eb661	A08.001	MER0001313
Erwinia_billingiae_Eb661	S33A	MER0059846
Erwinia_billingiae_Eb661	M32	MER0069021
Erwinia_billingiae_Eb661	M17	MER0001236
Erwinia_billingiae_Eb661	S09A	MER0061081
Erwinia_billingiae_Eb661	M20	MER0001421
Erwinia_billingiae_Eb661	S66	MER0016172
Erwinia_billingiae_Eb661	S33	MER0034563
Erwinia_billingiae_Eb661	S14	MER0000474
Erwinia_billingiae_Eb661	T03.001	MER0001978
Erwinia_billingiae_Eb661	M90	MER0217243
Erwinia_billingiae_Eb661	S33	MER0026339
Erwinia_billingiae_Eb661	M20	MER0002655
Erwinia_billingiae_Eb661	S73	MER0150756
Erwinia_billingiae_Eb661	M20	MER0001421
Erwinia_billingiae_Eb661	T03.A09	MER0223926
Erwinia_billingiae_Eb661	S33	MER0017142
Erwinia_billingiae_Eb661	S33	MER0026339
Erwinia_billingiae_Eb661	M20	MER0002655
Erwinia_billingiae_Eb661	M20	MER0002655
Erwinia_billingiae_Eb661	M20	MER0002655
Erwinia_billingiae_Eb661	M74	MER0001298
Erwinia_billingiae_Eb661	M55	MER0005922
Erwinia_billingiae_Eb661	S11	MER0000450
Erwinia_billingiae_Eb661	S11	MER0000451
Erwinia_billingiae_Eb661	S13	MER0000472
Erwinia_billingiae_Eb661	S49	MER0001299
Erwinia_billingiae_Eb661	S12	MER0000463
Erwinia_billingiae_Eb661	M20	MER0014418
Erwinia_billingiae_Eb661	M20	MER0026469
Erwinia_billingiae_Eb661	N06.A01	MER0181656
Erwinia_billingiae_Eb661	U32.A01	MER0037246
Erwinia_billingiae_Eb661	S01	MER0005249
Erwinia_billingiae_Eb661	M20A	MER0003798
Erwinia_billingiae_Eb661	U73.001	MER0492485
Erwinia_billingiae_Eb661	S09A	MER0107796
Erwinia_billingiae_Eb661	C26.955	MER0043394
Erwinia_billingiae_Eb661	S11	MER0000450
Erwinia_billingiae_Eb661	S12	MER0004154
Erwinia_billingiae_Eb661	M50	MER0004480
Erwinia_billingiae_Eb661	M50	MER0004480
Erwinia_billingiae_Eb661	M38A	MER0061068
Erwinia_billingiae_Eb661	M04	MER0091601
Erwinia_billingiae_Eb661	I39.008	MER0034541
Erwinia_billingiae_Eb661	M38	MER0015112
Erwinia_billingiae_Eb661	C26.960	MER0043392
Erwinia_billingiae_Eb661	M38	MER0033184
Erwinia_billingiae_Eb661	S24	MER0000576
Erwinia_billingiae_Eb661	S24	MER0000576
Erwinia_billingiae_Eb661	S11	MER0000455
Erwinia_billingiae_Eb661	M19	MER0001265
Erwinia_billingiae_Eb661	U32.003	MER0013876
Erwinia_billingiae_Eb661	M19	MER0001265
Erwinia_billingiae_Eb661	U73.001	MER0492485
Erwinia_billingiae_Eb661	C56.976	MER0002601
Erwinia_billingiae_Eb661	S24	MER0000576
Erwinia_billingiae_Eb661	M38	MER0033186
Erwinia_billingiae_Eb661	C40.A01	MER0002443
Erwinia_billingiae_Eb661	S26	MER0000589
Erwinia_billingiae_Eb661	M20	MER0003581
Erwinia_billingiae_Eb661	M20A	MER0002664
Erwinia_billingiae_Eb661	M20A	MER0002664
Erwinia_billingiae_Eb661	U32.002	MER0003855
Erwinia_billingiae_Eb661	M20	MER0001272
Erwinia_billingiae_Eb661	M48	MER0002637
Erwinia_billingiae_Eb661	M20	MER0001272
Erwinia_billingiae_Eb661	M48A	MER0002639
Erwinia_billingiae_Eb661	M20	MER0001273
Erwinia_billingiae_Eb661	M20	MER0001273
Erwinia_billingiae_Eb661	S54	MER0015468
Erwinia_billingiae_Eb661	S09	MER0030934
Erwinia_billingiae_Eb661	M24	MER0001250
Erwinia_billingiae_Eb661	M14	MER0030306
Erwinia_billingiae_Eb661	A24.003	MER0004658
Erwinia_billingiae_Eb661	M24	MER0001244
Erwinia_billingiae_Eb661	C40.A01	MER0002443
Erwinia_billingiae_Eb661	C56.004	MER0031431
Erwinia_billingiae_Eb661	S16A	MER0014135
Erwinia_billingiae_Eb661	S24	MER0000569
Erwinia_billingiae_Eb661	C40.004	MER0004035
Erwinia_billingiae_Eb661	M38	MER0037714
Erwinia_billingiae_Eb661	C56.004	MER0031431
Erwinia_billingiae_Eb661	S24	MER0000587
Erwinia_billingiae_Eb661	M23	MER0003380
Erwinia_billingiae_Eb661	S49	MER0001300
Erwinia_billingiae_Eb661	C56.002	MER0010992
Erwinia_billingiae_Eb661	C26.964	MER0065554
Erwinia_billingiae_Eb661	I51.003	MER0028934
Erwinia_billingiae_Eb661	C44.A03	MER0011806
Erwinia_billingiae_Eb661	C82.A01	MER0152590
Erwinia_billingiae_Eb661	S06	MER0000281
Erwinia_billingiae_Eb661	S01	MER0001373
Erwinia_billingiae_Eb661	M41	MER0001620
Erwinia_billingiae_Eb661	C40.013	MER0004054
Erwinia_billingiae_Eb661	C26.957	MER0045886
Erwinia_billingiae_Eb661	S09A	MER0065576
Erwinia_billingiae_Eb661	T02.002	MER0003338
Erwinia_billingiae_Eb661	S09	MER0000410
Erwinia_billingiae_Eb661	M23	MER0015415
Erwinia_billingiae_Eb661	M48A	MER0031491
Erwinia_billingiae_Eb661	C44.971	MER0003327
Erwinia_billingiae_Eb661	C82.A05	MER0107820
Erwinia_billingiae_Eb661	M23	MER0005300
Erwinia_billingiae_Eb661	C26.954	MER0115185
Erwinia_billingiae_Eb661	S16A	MER0003018
Erwinia_billingiae_Eb661	C56.A01	MER0014721
Erwinia_billingiae_Eb661	C44.976	MER0034539
Erwinia_billingiae_Eb661	S33	MER0017142
Erwinia_billingiae_Eb661	S33	MER0017177
Erwinia_billingiae_Eb661	S01	MER0000266
Erwinia_billingiae_Eb661	S33	MER0014065
Erwinia_billingiae_Eb661	S16	MER0000485
Erwinia_billingiae_Eb661	S01	MER0000266
Erwinia_billingiae_Eb661	C82.A04	MER0107825
Erwinia_pyrifoliae_EpK1_15	S14	MER0000474
Erwinia_pyrifoliae_EpK1_15	U62.001	MER0016222
Erwinia_pyrifoliae_EpK1_15	T03.001	MER0001978
Erwinia_pyrifoliae_EpK1_15	I87.001	MER0191412
Erwinia_pyrifoliae_EpK1_15	C26.965	MER0065588
Erwinia_pyrifoliae_EpK1_15	T01.006	MER0001627
Erwinia_pyrifoliae_EpK1_15	M03	MER0001161
Erwinia_pyrifoliae_EpK1_15	M24	MER0001243
Erwinia_pyrifoliae_EpK1_15	S13	MER0000472
Erwinia_pyrifoliae_EpK1_15	M17	MER0002497
Erwinia_pyrifoliae_EpK1_15	I87.002	MER0192051
Erwinia_pyrifoliae_EpK1_15	M20	MER0001283
Erwinia_pyrifoliae_EpK1_15	T03.001	MER0001978
Erwinia_pyrifoliae_EpK1_15	M90	MER0217243
Erwinia_pyrifoliae_EpK1_15	S33A	MER0059846
Erwinia_pyrifoliae_EpK1_15	C15.001	MER0001424
Erwinia_pyrifoliae_EpK1_15	M32	MER0069021
Erwinia_pyrifoliae_EpK1_15	T03.A09	MER0223926
Erwinia_pyrifoliae_EpK1_15	U62.002	MER0016301
Erwinia_pyrifoliae_EpK1_15	I38.001	MER0018231
Erwinia_pyrifoliae_EpK1_15	M17	MER0001236
Erwinia_pyrifoliae_EpK1_15	S09A	MER0061081
Erwinia_pyrifoliae_EpK1_15	A08.001	MER0001313
Erwinia_pyrifoliae_EpK1_15	N06.001	MER0123660
Erwinia_pyrifoliae_EpK1_15	S66	MER0016172
Erwinia_pyrifoliae_EpK1_15	S09A	MER0034550
Erwinia_pyrifoliae_EpK1_15	M20	MER0002655
Erwinia_pyrifoliae_EpK1_15	S33	MER0026339
Erwinia_pyrifoliae_EpK1_15	M20A	MER0002014
Erwinia_pyrifoliae_EpK1_15	M20	MER0001421
Erwinia_pyrifoliae_EpK1_15	S33	MER0017142
Erwinia_pyrifoliae_EpK1_15	M03	MER0001158
Erwinia_pyrifoliae_EpK1_15	M15	MER0030246
Erwinia_pyrifoliae_EpK1_15	A26.003	MER0001779
Erwinia_pyrifoliae_EpK1_15	A26.003	MER0001779
Erwinia_pyrifoliae_EpK1_15	N06.002	MER0181703
Erwinia_pyrifoliae_EpK1_15	M74	MER0001298
Erwinia_pyrifoliae_EpK1_15	A26.001	MER0000606
Erwinia_pyrifoliae_EpK1_15	S33	MER0031610
Erwinia_pyrifoliae_EpK1_15	S11	MER0000450
Erwinia_pyrifoliae_EpK1_15	S49	MER0001299
Erwinia_pyrifoliae_EpK1_15	M20	MER0026469
Erwinia_pyrifoliae_EpK1_15	C83.001	MER0081295
Erwinia_pyrifoliae_EpK1_15	N06.A01	MER0181656
Erwinia_pyrifoliae_EpK1_15	S12	MER0000463
Erwinia_pyrifoliae_EpK1_15	M50	MER0004480
Erwinia_pyrifoliae_EpK1_15	S01	MER0005249
Erwinia_pyrifoliae_EpK1_15	N06.A01	MER0181656
Erwinia_pyrifoliae_EpK1_15	M50	MER0004480
Erwinia_pyrifoliae_EpK1_15	T03.001	MER0001978
Erwinia_pyrifoliae_EpK1_15	S09A	MER0107796
Erwinia_pyrifoliae_EpK1_15	U73.001	MER0492485
Erwinia_pyrifoliae_EpK1_15	C26.955	MER0043394
Erwinia_pyrifoliae_EpK1_15	S11	MER0000450
Erwinia_pyrifoliae_EpK1_15	M20	MER0001273
Erwinia_pyrifoliae_EpK1_15	M20	MER0001273
Erwinia_pyrifoliae_EpK1_15	S14	MER0000474
Erwinia_pyrifoliae_EpK1_15	M04	MER0115298
Erwinia_pyrifoliae_EpK1_15	T03.001	MER0001978
Erwinia_pyrifoliae_EpK1_15	M15	MER0027775
Erwinia_pyrifoliae_EpK1_15	M38A	MER0061068
Erwinia_pyrifoliae_EpK1_15	C26.960	MER0043392
Erwinia_pyrifoliae_EpK1_15	M38	MER0033184
Erwinia_pyrifoliae_EpK1_15	S11	MER0000455
Erwinia_pyrifoliae_EpK1_15	S12	MER0004154
Erwinia_pyrifoliae_EpK1_15	S24	MER0000576
Erwinia_pyrifoliae_EpK1_15	A24.001	MER0000870
Erwinia_pyrifoliae_EpK1_15	M19	MER0001265
Erwinia_pyrifoliae_EpK1_15	S26	MER0000589
Erwinia_pyrifoliae_EpK1_15	M38	MER0033186
Erwinia_pyrifoliae_EpK1_15	C40.A01	MER0002443
Erwinia_pyrifoliae_EpK1_15	S09	MER0030934
Erwinia_pyrifoliae_EpK1_15	M48	MER0002637
Erwinia_pyrifoliae_EpK1_15	M20	MER0001272
Erwinia_pyrifoliae_EpK1_15	M20	MER0001272
Erwinia_pyrifoliae_EpK1_15	M48A	MER0002639
Erwinia_pyrifoliae_EpK1_15	S54	MER0015468
Erwinia_pyrifoliae_EpK1_15	M24	MER0001250
Erwinia_pyrifoliae_EpK1_15	M24	MER0001244
Erwinia_pyrifoliae_EpK1_15	S16A	MER0014135
Erwinia_pyrifoliae_EpK1_15	S24	MER0000569
Erwinia_pyrifoliae_EpK1_15	C40.004	MER0004035
Erwinia_pyrifoliae_EpK1_15	M38	MER0037714
Erwinia_pyrifoliae_EpK1_15	C56.001	MER0002455
Erwinia_pyrifoliae_EpK1_15	C56.006	MER0038141
Erwinia_pyrifoliae_EpK1_15	M23	MER0003380
Erwinia_pyrifoliae_EpK1_15	S49	MER0001300
Erwinia_pyrifoliae_EpK1_15	C26.964	MER0065554
Erwinia_pyrifoliae_EpK1_15	I51.003	MER0028934
Erwinia_pyrifoliae_EpK1_15	T03.001	MER0001978
Erwinia_pyrifoliae_EpK1_15	C82.A01	MER0152590
Erwinia_pyrifoliae_EpK1_15	C44.A03	MER0011806
Erwinia_pyrifoliae_EpK1_15	M41	MER0001620
Erwinia_pyrifoliae_EpK1_15	S01	MER0001373
Erwinia_pyrifoliae_EpK1_15	T02.002	MER0003338
Erwinia_pyrifoliae_EpK1_15	C26.957	MER0045886
Erwinia_pyrifoliae_EpK1_15	C40.013	MER0004054
Erwinia_pyrifoliae_EpK1_15	S09	MER0000410
Erwinia_pyrifoliae_EpK1_15	M23	MER0015415
Erwinia_pyrifoliae_EpK1_15	M48A	MER0031491
Erwinia_pyrifoliae_EpK1_15	S16A	MER0003018
Erwinia_pyrifoliae_EpK1_15	C44.971	MER0003327
Erwinia_pyrifoliae_EpK1_15	M23	MER0005300
Erwinia_pyrifoliae_EpK1_15	C26.954	MER0115185
Erwinia_pyrifoliae_EpK1_15	C44.976	MER0034539
Erwinia_pyrifoliae_EpK1_15	S09	MER0034723
Erwinia_pyrifoliae_EpK1_15	C82.A04	MER0107825
Erwinia_pyrifoliae_EpK1_15	S01	MER0000266
Erwinia_pyrifoliae_EpK1_15	S16	MER0000485
Erwinia_pyrifoliae_EpK1_15	S01	MER0000266
Erwinia_rhapontici_BY21311	S14	MER0000474
Erwinia_rhapontici_BY21311	U62.001	MER0016222
Erwinia_rhapontici_BY21311	M03	MER0001161
Erwinia_rhapontici_BY21311	I87.001	MER0191412
Erwinia_rhapontici_BY21311	C26.965	MER0065588
Erwinia_rhapontici_BY21311	S09A	MER0034550
Erwinia_rhapontici_BY21311	S73	MER0150756
Erwinia_rhapontici_BY21311	T01.006	MER0001627
Erwinia_rhapontici_BY21311	M24	MER0001243
Erwinia_rhapontici_BY21311	M20	MER0001283
Erwinia_rhapontici_BY21311	M17	MER0002497
Erwinia_rhapontici_BY21311	I87.002	MER0192051
Erwinia_rhapontici_BY21311	S33A	MER0059846
Erwinia_rhapontici_BY21311	M24	MER0001243
Erwinia_rhapontici_BY21311	C15.001	MER0001424
Erwinia_rhapontici_BY21311	M32	MER0069021
Erwinia_rhapontici_BY21311	M28	MER0001290
Erwinia_rhapontici_BY21311	T03.A09	MER0223926
Erwinia_rhapontici_BY21311	S33	MER0031610
Erwinia_rhapontici_BY21311	U62.002	MER0016301
Erwinia_rhapontici_BY21311	S66	MER0016172
Erwinia_rhapontici_BY21311	M20A	MER0002014
Erwinia_rhapontici_BY21311	M17	MER0001236
Erwinia_rhapontici_BY21311	S09A	MER0061081
Erwinia_rhapontici_BY21311	M20	MER0002655
Erwinia_rhapontici_BY21311	S33	MER0026339
Erwinia_rhapontici_BY21311	S13	MER0000472
Erwinia_rhapontici_BY21311	T03.001	MER0001978
Erwinia_rhapontici_BY21311	A08.001	MER0001313
Erwinia_rhapontici_BY21311	M20	MER0001421
Erwinia_rhapontici_BY21311	C26.961	MER0031278
Erwinia_rhapontici_BY21311	M20	MER0001421
Erwinia_rhapontici_BY21311	M90	MER0217243
Erwinia_rhapontici_BY21311	M03	MER0001158
Erwinia_rhapontici_BY21311	S33	MER0034563
Erwinia_rhapontici_BY21311	M20	MER0002655
Erwinia_rhapontici_BY21311	S12	MER0000463
Erwinia_rhapontici_BY21311	S11	MER0000455
Erwinia_rhapontici_BY21311	M74	MER0001298
Erwinia_rhapontici_BY21311	S33	MER0017142
Erwinia_rhapontici_BY21311	M20	MER0002655
Erwinia_rhapontici_BY21311	M38	MER0033184
Erwinia_rhapontici_BY21311	M20	MER0002007
Erwinia_rhapontici_BY21311	S11	MER0000450
Erwinia_rhapontici_BY21311	S49	MER0001299
Erwinia_rhapontici_BY21311	S11	MER0000451
Erwinia_rhapontici_BY21311	S11	MER0000450
Erwinia_rhapontici_BY21311	U32.A01	MER0037246
Erwinia_rhapontici_BY21311	M50	MER0004480
Erwinia_rhapontici_BY21311	S01	MER0005249
Erwinia_rhapontici_BY21311	N06.A01	MER0181656
Erwinia_rhapontici_BY21311	M50	MER0004480
Erwinia_rhapontici_BY21311	M20	MER0026469
Erwinia_rhapontici_BY21311	S09A	MER0107796
Erwinia_rhapontici_BY21311	U73.001	MER0492485
Erwinia_rhapontici_BY21311	C26.955	MER0043394
Erwinia_rhapontici_BY21311	S12	MER0004154
Erwinia_rhapontici_BY21311	S14	MER0000474
Erwinia_rhapontici_BY21311	M38A	MER0061068
Erwinia_rhapontici_BY21311	C26.960	MER0043392
Erwinia_rhapontici_BY21311	S24	MER0000576
Erwinia_rhapontici_BY21311	A24.001	MER0000870
Erwinia_rhapontici_BY21311	M19	MER0001265
Erwinia_rhapontici_BY21311	C56.976	MER0002601
Erwinia_rhapontici_BY21311	M38	MER0033186
Erwinia_rhapontici_BY21311	S09	MER0033237
Erwinia_rhapontici_BY21311	C40.A01	MER0002443
Erwinia_rhapontici_BY21311	S26	MER0000589
Erwinia_rhapontici_BY21311	M20	MER0003581
Erwinia_rhapontici_BY21311	U32.002	MER0003855
Erwinia_rhapontici_BY21311	C56.001	MER0002455
Erwinia_rhapontici_BY21311	S09	MER0031562
Erwinia_rhapontici_BY21311	M20	MER0001273
Erwinia_rhapontici_BY21311	M20	MER0001273
Erwinia_rhapontici_BY21311	M20	MER0001272
Erwinia_rhapontici_BY21311	M48	MER0002637
Erwinia_rhapontici_BY21311	M20	MER0001272
Erwinia_rhapontici_BY21311	M48A	MER0002639
Erwinia_rhapontici_BY21311	S54	MER0015468
Erwinia_rhapontici_BY21311	S09	MER0030934
Erwinia_rhapontici_BY21311	M24	MER0001250
Erwinia_rhapontici_BY21311	C56.004	MER0031431
Erwinia_rhapontici_BY21311	M14	MER0030306
Erwinia_rhapontici_BY21311	M24	MER0001244
Erwinia_rhapontici_BY21311	S16A	MER0014135
Erwinia_rhapontici_BY21311	S09A	MER0061102
Erwinia_rhapontici_BY21311	S24	MER0000569
Erwinia_rhapontici_BY21311	C40.004	MER0004035
Erwinia_rhapontici_BY21311	M38	MER0037714
Erwinia_rhapontici_BY21311	M20	MER0014418
Erwinia_rhapontici_BY21311	M23	MER0003380
Erwinia_rhapontici_BY21311	C56.002	MER0010992
Erwinia_rhapontici_BY21311	S49	MER0001300
Erwinia_rhapontici_BY21311	C26.964	MER0065554
Erwinia_rhapontici_BY21311	I51.003	MER0028934
Erwinia_rhapontici_BY21311	C44.A03	MER0011806
Erwinia_rhapontici_BY21311	C82.A01	MER0152590
Erwinia_rhapontici_BY21311	S09A	MER0065576
Erwinia_rhapontici_BY21311	C26.A31	MER0043537
Erwinia_rhapontici_BY21311	S01	MER0001373
Erwinia_rhapontici_BY21311	C26.957	MER0045886
Erwinia_rhapontici_BY21311	M41	MER0001620
Erwinia_rhapontici_BY21311	C40.013	MER0004054
Erwinia_rhapontici_BY21311	T02.002	MER0003338
Erwinia_rhapontici_BY21311	S09A	MER0065576
Erwinia_rhapontici_BY21311	S09	MER0000410
Erwinia_rhapontici_BY21311	I51.003	MER0028934
Erwinia_rhapontici_BY21311	M23	MER0015415
Erwinia_rhapontici_BY21311	M48A	MER0031491
Erwinia_rhapontici_BY21311	C44.971	MER0003327
Erwinia_rhapontici_BY21311	C82.A05	MER0107820
Erwinia_rhapontici_BY21311	C26.954	MER0115185
Erwinia_rhapontici_BY21311	S16A	MER0003018
Erwinia_rhapontici_BY21311	C44.976	MER0034539
Erwinia_rhapontici_BY21311	M23	MER0005300
Erwinia_rhapontici_BY21311	C56.A05	MER0034659
Erwinia_rhapontici_BY21311	C82.A04	MER0107825
Erwinia_rhapontici_BY21311	S01	MER0000266
Erwinia_rhapontici_BY21311	S16	MER0000485
Erwinia_rhapontici_BY21311	S01	MER0000266
Erwinia_tasmaniensis_Et199	S14	MER0000474
Erwinia_tasmaniensis_Et199	U62.001	MER0016222
Erwinia_tasmaniensis_Et199	T03.001	MER0001978
Erwinia_tasmaniensis_Et199	I87.001	MER0191412
Erwinia_tasmaniensis_Et199	C26.965	MER0065588
Erwinia_tasmaniensis_Et199	S73	MER0150756
Erwinia_tasmaniensis_Et199	T01.006	MER0001627
Erwinia_tasmaniensis_Et199	M03	MER0001161
Erwinia_tasmaniensis_Et199	M24	MER0001243
Erwinia_tasmaniensis_Et199	S13	MER0000472
Erwinia_tasmaniensis_Et199	I87.002	MER0192051
Erwinia_tasmaniensis_Et199	M20	MER0001283
Erwinia_tasmaniensis_Et199	M90	MER0217243
Erwinia_tasmaniensis_Et199	S33A	MER0059846
Erwinia_tasmaniensis_Et199	C15.001	MER0001424
Erwinia_tasmaniensis_Et199	M32	MER0069021
Erwinia_tasmaniensis_Et199	T03.A09	MER0223926
Erwinia_tasmaniensis_Et199	U62.002	MER0016301
Erwinia_tasmaniensis_Et199	M17	MER0002497
Erwinia_tasmaniensis_Et199	M20	MER0002655
Erwinia_tasmaniensis_Et199	S14	MER0000474
Erwinia_tasmaniensis_Et199	M17	MER0001236
Erwinia_tasmaniensis_Et199	A08.001	MER0001313
Erwinia_tasmaniensis_Et199	M15	MER0030246
Erwinia_tasmaniensis_Et199	N06.001	MER0123660
Erwinia_tasmaniensis_Et199	S09A	MER0061081
Erwinia_tasmaniensis_Et199	M20	MER0001421
Erwinia_tasmaniensis_Et199	T03.001	MER0001978
Erwinia_tasmaniensis_Et199	M03	MER0001158
Erwinia_tasmaniensis_Et199	S66	MER0016172
Erwinia_tasmaniensis_Et199	S33	MER0017142
Erwinia_tasmaniensis_Et199	S11	MER0000451
Erwinia_tasmaniensis_Et199	M20A	MER0002014
Erwinia_tasmaniensis_Et199	M74	MER0001298
Erwinia_tasmaniensis_Et199	S11	MER0000450
Erwinia_tasmaniensis_Et199	S49	MER0001299
Erwinia_tasmaniensis_Et199	S09A	MER0034550
Erwinia_tasmaniensis_Et199	N06.002	MER0181703
Erwinia_tasmaniensis_Et199	N06.002	MER0181703
Erwinia_tasmaniensis_Et199	M20	MER0026469
Erwinia_tasmaniensis_Et199	S12	MER0000463
Erwinia_tasmaniensis_Et199	M50	MER0004480
Erwinia_tasmaniensis_Et199	S01	MER0005249
Erwinia_tasmaniensis_Et199	N06.A01	MER0181656
Erwinia_tasmaniensis_Et199	M50	MER0004480
Erwinia_tasmaniensis_Et199	S09A	MER0107796
Erwinia_tasmaniensis_Et199	C26.955	MER0043394
Erwinia_tasmaniensis_Et199	S12	MER0004154
Erwinia_tasmaniensis_Et199	U73.001	MER0492485
Erwinia_tasmaniensis_Et199	S11	MER0000450
Erwinia_tasmaniensis_Et199	M20	MER0026469
Erwinia_tasmaniensis_Et199	M38A	MER0061068
Erwinia_tasmaniensis_Et199	C40.004	MER0004035
Erwinia_tasmaniensis_Et199	C26.960	MER0043392
Erwinia_tasmaniensis_Et199	M38	MER0033184
Erwinia_tasmaniensis_Et199	S11	MER0000455
Erwinia_tasmaniensis_Et199	S33	MER0031610
Erwinia_tasmaniensis_Et199	S24	MER0000576
Erwinia_tasmaniensis_Et199	M19	MER0001265
Erwinia_tasmaniensis_Et199	A24.001	MER0000870
Erwinia_tasmaniensis_Et199	S26	MER0000589
Erwinia_tasmaniensis_Et199	M38	MER0033186
Erwinia_tasmaniensis_Et199	C40.A01	MER0002443
Erwinia_tasmaniensis_Et199	U32.002	MER0003855
Erwinia_tasmaniensis_Et199	M20	MER0001273
Erwinia_tasmaniensis_Et199	M20	MER0001273
Erwinia_tasmaniensis_Et199	M20	MER0001272
Erwinia_tasmaniensis_Et199	M20	MER0001272
Erwinia_tasmaniensis_Et199	M48	MER0002637
Erwinia_tasmaniensis_Et199	M48A	MER0002639
Erwinia_tasmaniensis_Et199	S09	MER0030934
Erwinia_tasmaniensis_Et199	S54	MER0015468
Erwinia_tasmaniensis_Et199	M24	MER0001250
Erwinia_tasmaniensis_Et199	M32	MER0069021
Erwinia_tasmaniensis_Et199	M15	MER0027775
Erwinia_tasmaniensis_Et199	M24	MER0001244
Erwinia_tasmaniensis_Et199	S16A	MER0014135
Erwinia_tasmaniensis_Et199	S24	MER0000569
Erwinia_tasmaniensis_Et199	C56.006	MER0038141
Erwinia_tasmaniensis_Et199	M38	MER0037714
Erwinia_tasmaniensis_Et199	M23	MER0003380
Erwinia_tasmaniensis_Et199	C56.002	MER0010992
Erwinia_tasmaniensis_Et199	S49	MER0001300
Erwinia_tasmaniensis_Et199	C26.964	MER0065554
Erwinia_tasmaniensis_Et199	I51.003	MER0028934
Erwinia_tasmaniensis_Et199	C44.A03	MER0011806
Erwinia_tasmaniensis_Et199	C82.A01	MER0152590
Erwinia_tasmaniensis_Et199	M41	MER0001620
Erwinia_tasmaniensis_Et199	S01	MER0001373
Erwinia_tasmaniensis_Et199	C26.957	MER0045886
Erwinia_tasmaniensis_Et199	C40.013	MER0004054
Erwinia_tasmaniensis_Et199	T02.002	MER0003338
Erwinia_tasmaniensis_Et199	S09	MER0000410
Erwinia_tasmaniensis_Et199	M23	MER0015415
Erwinia_tasmaniensis_Et199	M48A	MER0031491
Erwinia_tasmaniensis_Et199	C44.971	MER0003327
Erwinia_tasmaniensis_Et199	M23	MER0005300
Erwinia_tasmaniensis_Et199	C26.954	MER0115185
Erwinia_tasmaniensis_Et199	C44.976	MER0034539
Erwinia_tasmaniensis_Et199	S16A	MER0003018
Erwinia_tasmaniensis_Et199	C82.A04	MER0107825
Erwinia_tasmaniensis_Et199	S01	MER0000266
Erwinia_tasmaniensis_Et199	C55.009	MER0111959
Erwinia_tasmaniensis_Et199	S16	MER0000485
Erwinia_tasmaniensis_Et199	S01	MER0000266
Mixta_calida_DSM_22759	S14	MER0000474
Mixta_calida_DSM_22759	M03	MER0001161
Mixta_calida_DSM_22759	U62.001	MER0016222
Mixta_calida_DSM_22759	C26.965	MER0065588
Mixta_calida_DSM_22759	M20	MER0001421
Mixta_calida_DSM_22759	S73	MER0150756
Mixta_calida_DSM_22759	S73	MER0150756
Mixta_calida_DSM_22759	T01.006	MER0001627
Mixta_calida_DSM_22759	I87.001	MER0191412
Mixta_calida_DSM_22759	M24	MER0001243
Mixta_calida_DSM_22759	M20	MER0001283
Mixta_calida_DSM_22759	M17	MER0002497
Mixta_calida_DSM_22759	M32	MER0069021
Mixta_calida_DSM_22759	C26.961	MER0031278
Mixta_calida_DSM_22759	C15.001	MER0001424
Mixta_calida_DSM_22759	T03.A09	MER0223926
Mixta_calida_DSM_22759	U62.002	MER0016301
Mixta_calida_DSM_22759	M17	MER0001236
Mixta_calida_DSM_22759	S09A	MER0061081
Mixta_calida_DSM_22759	S33A	MER0059846
Mixta_calida_DSM_22759	M28	MER0001290
Mixta_calida_DSM_22759	M20	MER0002659
Mixta_calida_DSM_22759	I87.002	MER0192051
Mixta_calida_DSM_22759	A08.001	MER0001313
Mixta_calida_DSM_22759	S33	MER0017142
Mixta_calida_DSM_22759	S09A	MER0034550
Mixta_calida_DSM_22759	S33	MER0026339
Mixta_calida_DSM_22759	S73	MER0150756
Mixta_calida_DSM_22759	M20	MER0001421
Mixta_calida_DSM_22759	N06.003	MER0187143
Mixta_calida_DSM_22759	T03.001	MER0001978
Mixta_calida_DSM_22759	M20	MER0001421
Mixta_calida_DSM_22759	M90	MER0217243
Mixta_calida_DSM_22759	S66	MER0016172
Mixta_calida_DSM_22759	M03	MER0001158
Mixta_calida_DSM_22759	M74	MER0001298
Mixta_calida_DSM_22759	S33	MER0034563
Mixta_calida_DSM_22759	S11	MER0000450
Mixta_calida_DSM_22759	S11	MER0000451
Mixta_calida_DSM_22759	M20A	MER0002014
Mixta_calida_DSM_22759	S49	MER0001299
Mixta_calida_DSM_22759	S24	MER0000587
Mixta_calida_DSM_22759	S11	MER0000450
Mixta_calida_DSM_22759	M20	MER0026469
Mixta_calida_DSM_22759	S13	MER0000472
Mixta_calida_DSM_22759	U32.A01	MER0037246
Mixta_calida_DSM_22759	N06.A01	MER0181656
Mixta_calida_DSM_22759	S01	MER0005249
Mixta_calida_DSM_22759	N06.A01	MER0181656
Mixta_calida_DSM_22759	S09A	MER0107796
Mixta_calida_DSM_22759	U73.001	MER0492485
Mixta_calida_DSM_22759	A24.001	MER0000870
Mixta_calida_DSM_22759	M38A	MER0061068
Mixta_calida_DSM_22759	S12	MER0004154
Mixta_calida_DSM_22759	C26.955	MER0043394
Mixta_calida_DSM_22759	C40.004	MER0004035
Mixta_calida_DSM_22759	M50	MER0004480
Mixta_calida_DSM_22759	I39.008	MER0034541
Mixta_calida_DSM_22759	M50	MER0004480
Mixta_calida_DSM_22759	C26.960	MER0043392
Mixta_calida_DSM_22759	M38	MER0033184
Mixta_calida_DSM_22759	U73.001	MER0492485
Mixta_calida_DSM_22759	M04	MER0091601
Mixta_calida_DSM_22759	S24	MER0000576
Mixta_calida_DSM_22759	S11	MER0000455
Mixta_calida_DSM_22759	I11.001	MER0018254
Mixta_calida_DSM_22759	C56.976	MER0002601
Mixta_calida_DSM_22759	S33	MER0000432
Mixta_calida_DSM_22759	S33	MER0031610
Mixta_calida_DSM_22759	M38	MER0033186
Mixta_calida_DSM_22759	C40.A01	MER0002443
Mixta_calida_DSM_22759	S26	MER0000589
Mixta_calida_DSM_22759	M19	MER0001265
Mixta_calida_DSM_22759	U32.002	MER0003855
Mixta_calida_DSM_22759	M20	MER0001272
Mixta_calida_DSM_22759	M20	MER0001272
Mixta_calida_DSM_22759	M20	MER0001273
Mixta_calida_DSM_22759	M20	MER0001273
Mixta_calida_DSM_22759	M48	MER0002637
Mixta_calida_DSM_22759	M48A	MER0002639
Mixta_calida_DSM_22759	S09	MER0030934
Mixta_calida_DSM_22759	S09	MER0031562
Mixta_calida_DSM_22759	S54	MER0015468
Mixta_calida_DSM_22759	S09A	MER0039263
Mixta_calida_DSM_22759	M24	MER0001250
Mixta_calida_DSM_22759	M14	MER0030306
Mixta_calida_DSM_22759	M24	MER0001244
Mixta_calida_DSM_22759	M15	MER0027775
Mixta_calida_DSM_22759	S16A	MER0014135
Mixta_calida_DSM_22759	S09A	MER0061102
Mixta_calida_DSM_22759	S24	MER0000569
Mixta_calida_DSM_22759	M38	MER0037714
Mixta_calida_DSM_22759	C56.004	MER0031431
Mixta_calida_DSM_22759	S24	MER0000587
Mixta_calida_DSM_22759	S24	MER0006172
Mixta_calida_DSM_22759	M23	MER0003380
Mixta_calida_DSM_22759	C56.002	MER0010992
Mixta_calida_DSM_22759	S49	MER0001300
Mixta_calida_DSM_22759	C26.964	MER0065554
Mixta_calida_DSM_22759	I51.003	MER0028934
Mixta_calida_DSM_22759	C44.A03	MER0011806
Mixta_calida_DSM_22759	C82.A01	MER0152590
Mixta_calida_DSM_22759	S01	MER0001373
Mixta_calida_DSM_22759	C40.013	MER0004054
Mixta_calida_DSM_22759	S33	MER0037236
Mixta_calida_DSM_22759	C26.957	MER0045886
Mixta_calida_DSM_22759	S09A	MER0065576
Mixta_calida_DSM_22759	M41	MER0001620
Mixta_calida_DSM_22759	M23	MER0015415
Mixta_calida_DSM_22759	S09	MER0000410
Mixta_calida_DSM_22759	T02.002	MER0003338
Mixta_calida_DSM_22759	S09A	MER0065576
Mixta_calida_DSM_22759	M23	MER0005300
Mixta_calida_DSM_22759	M48A	MER0031491
Mixta_calida_DSM_22759	C82.A05	MER0107820
Mixta_calida_DSM_22759	C26.954	MER0115185
Mixta_calida_DSM_22759	C44.971	MER0003327
Mixta_calida_DSM_22759	S16A	MER0003018
Mixta_calida_DSM_22759	S06	MER0004091
Mixta_calida_DSM_22759	C44.976	MER0034539
Mixta_calida_DSM_22759	S33	MER0014065
Mixta_calida_DSM_22759	S01	MER0000266
Mixta_calida_DSM_22759	C82.A04	MER0107825
Mixta_calida_DSM_22759	S08	MER0000329
Mixta_calida_DSM_22759	S01	MER0000266
Mixta_calida_DSM_22759	S11A	MER0223899
Mixta_calida_DSM_22759	S16	MER0000485
Mixta_calida_HXX_308	S14	MER0000474
Mixta_calida_HXX_308	M03	MER0001161
Mixta_calida_HXX_308	U62.001	MER0016222
Mixta_calida_HXX_308	C26.965	MER0065588
Mixta_calida_HXX_308	T01.006	MER0001627
Mixta_calida_HXX_308	I87.001	MER0191412
Mixta_calida_HXX_308	M24	MER0001243
Mixta_calida_HXX_308	M17	MER0002497
Mixta_calida_HXX_308	I87.002	MER0192051
Mixta_calida_HXX_308	M32	MER0069021
Mixta_calida_HXX_308	C26.961	MER0031278
Mixta_calida_HXX_308	T03.A09	MER0223926
Mixta_calida_HXX_308	S11	MER0000451
Mixta_calida_HXX_308	U62.002	MER0016301
Mixta_calida_HXX_308	M20	MER0001283
Mixta_calida_HXX_308	S01	MER0005249
Mixta_calida_HXX_308	M17	MER0001236
Mixta_calida_HXX_308	S09A	MER0061081
Mixta_calida_HXX_308	M20	MER0001421
Mixta_calida_HXX_308	S33A	MER0059846
Mixta_calida_HXX_308	M20	MER0002659
Mixta_calida_HXX_308	S33	MER0017142
Mixta_calida_HXX_308	N06.A01	MER0181656
Mixta_calida_HXX_308	S09A	MER0034550
Mixta_calida_HXX_308	S33	MER0026339
Mixta_calida_HXX_308	M20	MER0001421
Mixta_calida_HXX_308	N06.003	MER0187143
Mixta_calida_HXX_308	C26.960	MER0043392
Mixta_calida_HXX_308	T03.001	MER0001978
Mixta_calida_HXX_308	M90	MER0217243
Mixta_calida_HXX_308	S66	MER0016172
Mixta_calida_HXX_308	M28	MER0001290
Mixta_calida_HXX_308	M03	MER0001158
Mixta_calida_HXX_308	M28	MER0001290
Mixta_calida_HXX_308	S33	MER0034563
Mixta_calida_HXX_308	S11	MER0000455
Mixta_calida_HXX_308	M74	MER0001298
Mixta_calida_HXX_308	S11	MER0000450
Mixta_calida_HXX_308	S54	MER0015468
Mixta_calida_HXX_308	M20A	MER0002014
Mixta_calida_HXX_308	S33	MER0031610
Mixta_calida_HXX_308	S49	MER0001299
Mixta_calida_HXX_308	S11	MER0000450
Mixta_calida_HXX_308	M20	MER0026469
Mixta_calida_HXX_308	M48A	MER0002639
Mixta_calida_HXX_308	S13	MER0000472
Mixta_calida_HXX_308	U32.A01	MER0037246
Mixta_calida_HXX_308	S09A	MER0107796
Mixta_calida_HXX_308	U73.001	MER0492485
Mixta_calida_HXX_308	A24.001	MER0000870
Mixta_calida_HXX_308	M38A	MER0061068
Mixta_calida_HXX_308	S12	MER0004154
Mixta_calida_HXX_308	C26.955	MER0043394
Mixta_calida_HXX_308	C40.004	MER0004035
Mixta_calida_HXX_308	M50	MER0004480
Mixta_calida_HXX_308	S11	MER0000451
Mixta_calida_HXX_308	A08.001	MER0001313
Mixta_calida_HXX_308	I39.008	MER0034541
Mixta_calida_HXX_308	M50	MER0004480
Mixta_calida_HXX_308	C15.001	MER0001424
Mixta_calida_HXX_308	N06.A01	MER0181656
Mixta_calida_HXX_308	M38	MER0033184
Mixta_calida_HXX_308	U73.001	MER0492485
Mixta_calida_HXX_308	M04	MER0091601
Mixta_calida_HXX_308	S24	MER0000576
Mixta_calida_HXX_308	I11.001	MER0018254
Mixta_calida_HXX_308	C56.976	MER0002601
Mixta_calida_HXX_308	S33	MER0000432
Mixta_calida_HXX_308	M38	MER0033186
Mixta_calida_HXX_308	C40.A01	MER0002443
Mixta_calida_HXX_308	S26	MER0000589
Mixta_calida_HXX_308	M19	MER0001265
Mixta_calida_HXX_308	N06.A01	MER0181656
Mixta_calida_HXX_308	S24	MER0000587
Mixta_calida_HXX_308	U32.002	MER0003855
Mixta_calida_HXX_308	S09	MER0031562
Mixta_calida_HXX_308	M20	MER0001272
Mixta_calida_HXX_308	M20	MER0001272
Mixta_calida_HXX_308	M20	MER0001273
Mixta_calida_HXX_308	M20	MER0001273
Mixta_calida_HXX_308	M48	MER0002637
Mixta_calida_HXX_308	S01	MER0005249
Mixta_calida_HXX_308	S09	MER0030934
Mixta_calida_HXX_308	S09A	MER0039263
Mixta_calida_HXX_308	M24	MER0001250
Mixta_calida_HXX_308	S09	MER0000410
Mixta_calida_HXX_308	C56.002	MER0010992
Mixta_calida_HXX_308	M24	MER0001244
Mixta_calida_HXX_308	M15	MER0027775
Mixta_calida_HXX_308	S16A	MER0014135
Mixta_calida_HXX_308	S09A	MER0061102
Mixta_calida_HXX_308	S24	MER0000569
Mixta_calida_HXX_308	M38	MER0037714
Mixta_calida_HXX_308	C56.004	MER0031431
Mixta_calida_HXX_308	S24	MER0000587
Mixta_calida_HXX_308	M23	MER0003380
Mixta_calida_HXX_308	S49	MER0001300
Mixta_calida_HXX_308	C26.964	MER0065554
Mixta_calida_HXX_308	I51.003	MER0028934
Mixta_calida_HXX_308	C44.A03	MER0011806
Mixta_calida_HXX_308	C82.A01	MER0152590
Mixta_calida_HXX_308	S01	MER0001373
Mixta_calida_HXX_308	C40.013	MER0004054
Mixta_calida_HXX_308	S33	MER0037236
Mixta_calida_HXX_308	C26.957	MER0045886
Mixta_calida_HXX_308	S09A	MER0065576
Mixta_calida_HXX_308	M41	MER0001620
Mixta_calida_HXX_308	M23	MER0015415
Mixta_calida_HXX_308	T02.002	MER0003338
Mixta_calida_HXX_308	C44.951	MER1054487
Mixta_calida_HXX_308	S09A	MER0065576
Mixta_calida_HXX_308	M23	MER0005300
Mixta_calida_HXX_308	M48A	MER0031491
Mixta_calida_HXX_308	C82.A05	MER0107820
Mixta_calida_HXX_308	S06	MER0004091
Mixta_calida_HXX_308	C26.954	MER0115185
Mixta_calida_HXX_308	C82.A04	MER0107825
Mixta_calida_HXX_308	C44.971	MER0003327
Mixta_calida_HXX_308	S16A	MER0003018
Mixta_calida_HXX_308	S33	MER0014065
Mixta_calida_HXX_308	C44.976	MER0034539
Mixta_calida_HXX_308	C82.A02	MER0107804
Mixta_calida_HXX_308	S11A	MER0223899
Mixta_calida_HXX_308	S01	MER0000266
Mixta_calida_HXX_308	S01	MER0000266
Mixta_calida_HXX_308	S16	MER0000485
Mixta_calida_HXX_308	M01	MER0001001
Mixta_calida_HXX_308	M16	MER0001222
Mixta_gaviniae_DSM_22758	M03	MER0001161
Mixta_gaviniae_DSM_22758	U62.001	MER0016222
Mixta_gaviniae_DSM_22758	C26.965	MER0065588
Mixta_gaviniae_DSM_22758	T01.006	MER0001627
Mixta_gaviniae_DSM_22758	I87.001	MER0191412
Mixta_gaviniae_DSM_22758	M24	MER0001243
Mixta_gaviniae_DSM_22758	M20	MER0001283
Mixta_gaviniae_DSM_22758	S13	MER0000472
Mixta_gaviniae_DSM_22758	M17	MER0002497
Mixta_gaviniae_DSM_22758	I87.002	MER0192051
Mixta_gaviniae_DSM_22758	M32	MER0069021
Mixta_gaviniae_DSM_22758	C26.961	MER0031278
Mixta_gaviniae_DSM_22758	C15.001	MER0001424
Mixta_gaviniae_DSM_22758	T03.A09	MER0223926
Mixta_gaviniae_DSM_22758	S14	MER0000474
Mixta_gaviniae_DSM_22758	U62.002	MER0016301
Mixta_gaviniae_DSM_22758	M20	MER0001421
Mixta_gaviniae_DSM_22758	M17	MER0001236
Mixta_gaviniae_DSM_22758	S09A	MER0061081
Mixta_gaviniae_DSM_22758	M28	MER0001290
Mixta_gaviniae_DSM_22758	M20	MER0002655
Mixta_gaviniae_DSM_22758	M20	MER0002659
Mixta_gaviniae_DSM_22758	T03.001	MER0001978
Mixta_gaviniae_DSM_22758	A08.001	MER0001313
Mixta_gaviniae_DSM_22758	S33A	MER0059846
Mixta_gaviniae_DSM_22758	S33	MER0017142
Mixta_gaviniae_DSM_22758	A31.003	MER0002085
Mixta_gaviniae_DSM_22758	S09A	MER0034550
Mixta_gaviniae_DSM_22758	S33	MER0026339
Mixta_gaviniae_DSM_22758	M20	MER0001421
Mixta_gaviniae_DSM_22758	N06.003	MER0187143
Mixta_gaviniae_DSM_22758	M90	MER0217243
Mixta_gaviniae_DSM_22758	S66	MER0016172
Mixta_gaviniae_DSM_22758	M20	MER0002655
Mixta_gaviniae_DSM_22758	U73.001	MER0492485
Mixta_gaviniae_DSM_22758	M03	MER0001158
Mixta_gaviniae_DSM_22758	M74	MER0001298
Mixta_gaviniae_DSM_22758	M20A	MER0002014
Mixta_gaviniae_DSM_22758	S11	MER0000450
Mixta_gaviniae_DSM_22758	S11	MER0000451
Mixta_gaviniae_DSM_22758	S33	MER0031610
Mixta_gaviniae_DSM_22758	S49	MER0001299
Mixta_gaviniae_DSM_22758	S66	MER0016172
Mixta_gaviniae_DSM_22758	S33	MER0034563
Mixta_gaviniae_DSM_22758	M20	MER0026469
Mixta_gaviniae_DSM_22758	S14	MER0000474
Mixta_gaviniae_DSM_22758	S11	MER0000450
Mixta_gaviniae_DSM_22758	U32.A01	MER0037246
Mixta_gaviniae_DSM_22758	S01	MER0005249
Mixta_gaviniae_DSM_22758	N06.A01	MER0181656
Mixta_gaviniae_DSM_22758	N06.A01	MER0181656
Mixta_gaviniae_DSM_22758	S09A	MER0107796
Mixta_gaviniae_DSM_22758	U73.001	MER0492485
Mixta_gaviniae_DSM_22758	M38A	MER0061068
Mixta_gaviniae_DSM_22758	S12	MER0004154
Mixta_gaviniae_DSM_22758	C26.955	MER0043394
Mixta_gaviniae_DSM_22758	C40.004	MER0004035
Mixta_gaviniae_DSM_22758	M50	MER0004480
Mixta_gaviniae_DSM_22758	I39.008	MER0034541
Mixta_gaviniae_DSM_22758	M50	MER0004480
Mixta_gaviniae_DSM_22758	A24.001	MER0000870
Mixta_gaviniae_DSM_22758	C26.960	MER0043392
Mixta_gaviniae_DSM_22758	M04	MER0091601
Mixta_gaviniae_DSM_22758	M38	MER0033184
Mixta_gaviniae_DSM_22758	M23	MER0003380
Mixta_gaviniae_DSM_22758	S11	MER0000455
Mixta_gaviniae_DSM_22758	I11.001	MER0018254
Mixta_gaviniae_DSM_22758	M19	MER0001265
Mixta_gaviniae_DSM_22758	C56.976	MER0002601
Mixta_gaviniae_DSM_22758	S33	MER0000432
Mixta_gaviniae_DSM_22758	S24	MER0000576
Mixta_gaviniae_DSM_22758	U32.002	MER0003855
Mixta_gaviniae_DSM_22758	C40.A01	MER0002443
Mixta_gaviniae_DSM_22758	S26	MER0000589
Mixta_gaviniae_DSM_22758	S24	MER0000576
Mixta_gaviniae_DSM_22758	U32.002	MER0003855
Mixta_gaviniae_DSM_22758	M20	MER0001273
Mixta_gaviniae_DSM_22758	M20	MER0001273
Mixta_gaviniae_DSM_22758	M48	MER0002637
Mixta_gaviniae_DSM_22758	M20	MER0001272
Mixta_gaviniae_DSM_22758	M20	MER0001272
Mixta_gaviniae_DSM_22758	M48A	MER0002639
Mixta_gaviniae_DSM_22758	S09	MER0031562
Mixta_gaviniae_DSM_22758	M38	MER0037714
Mixta_gaviniae_DSM_22758	S54	MER0015468
Mixta_gaviniae_DSM_22758	S24	MER0000576
Mixta_gaviniae_DSM_22758	S09	MER0030934
Mixta_gaviniae_DSM_22758	S16	MER0000485
Mixta_gaviniae_DSM_22758	M24	MER0001250
Mixta_gaviniae_DSM_22758	M14	MER0030306
Mixta_gaviniae_DSM_22758	M24	MER0001244
Mixta_gaviniae_DSM_22758	M15	MER0027775
Mixta_gaviniae_DSM_22758	S16A	MER0014135
Mixta_gaviniae_DSM_22758	S09A	MER0061102
Mixta_gaviniae_DSM_22758	S24	MER0000587
Mixta_gaviniae_DSM_22758	C56.002	MER0010992
Mixta_gaviniae_DSM_22758	S24	MER0000569
Mixta_gaviniae_DSM_22758	S24	MER0000587
Mixta_gaviniae_DSM_22758	S24	MER0000587
Mixta_gaviniae_DSM_22758	S24	MER0000587
Mixta_gaviniae_DSM_22758	M23	MER0003380
Mixta_gaviniae_DSM_22758	S49	MER0001300
Mixta_gaviniae_DSM_22758	C56.004	MER0031431
Mixta_gaviniae_DSM_22758	M23	MER0015415
Mixta_gaviniae_DSM_22758	C26.964	MER0065554
Mixta_gaviniae_DSM_22758	I51.003	MER0028934
Mixta_gaviniae_DSM_22758	S08	MER0000329
Mixta_gaviniae_DSM_22758	C44.A03	MER0011806
Mixta_gaviniae_DSM_22758	C82.A01	MER0152590
Mixta_gaviniae_DSM_22758	S01	MER0001373
Mixta_gaviniae_DSM_22758	C26.957	MER0045886
Mixta_gaviniae_DSM_22758	M41	MER0001620
Mixta_gaviniae_DSM_22758	C40.013	MER0004054
Mixta_gaviniae_DSM_22758	S09A	MER0065576
Mixta_gaviniae_DSM_22758	T02.002	MER0003338
Mixta_gaviniae_DSM_22758	S09	MER0000410
Mixta_gaviniae_DSM_22758	S09A	MER0065576
Mixta_gaviniae_DSM_22758	M23	MER0005300
Mixta_gaviniae_DSM_22758	M48A	MER0031491
Mixta_gaviniae_DSM_22758	C82.A05	MER0107820
Mixta_gaviniae_DSM_22758	C26.954	MER0115185
Mixta_gaviniae_DSM_22758	C44.971	MER0003327
Mixta_gaviniae_DSM_22758	S16A	MER0003018
Mixta_gaviniae_DSM_22758	C44.976	MER0034539
Mixta_gaviniae_DSM_22758	C82.A04	MER0107825
Mixta_gaviniae_DSM_22758	S01	MER0000266
Mixta_gaviniae_DSM_22758	S01	MER0000266
Mixta_gaviniae_DSM_22758	S11A	MER0223899
Mixta_gaviniae_DSM_22758	S09A	MER0034960
Mixta_hanseatica_X22927	M20A	MER0003369
Mixta_hanseatica_X22927	M03	MER0001161
Mixta_hanseatica_X22927	U62.001	MER0016222
Mixta_hanseatica_X22927	C26.965	MER0065588
Mixta_hanseatica_X22927	S73	MER0150756
Mixta_hanseatica_X22927	T01.006	MER0001627
Mixta_hanseatica_X22927	S14	MER0000474
Mixta_hanseatica_X22927	M24	MER0001243
Mixta_hanseatica_X22927	I87.001	MER0191412
Mixta_hanseatica_X22927	M20	MER0001283
Mixta_hanseatica_X22927	M17	MER0002497
Mixta_hanseatica_X22927	I87.002	MER0192051
Mixta_hanseatica_X22927	M90	MER0217243
Mixta_hanseatica_X22927	C15.001	MER0001424
Mixta_hanseatica_X22927	C26.961	MER0031278
Mixta_hanseatica_X22927	T03.A09	MER0223926
Mixta_hanseatica_X22927	U62.002	MER0016301
Mixta_hanseatica_X22927	I11.001	MER0018254
Mixta_hanseatica_X22927	M32	MER0069021
Mixta_hanseatica_X22927	M17	MER0001236
Mixta_hanseatica_X22927	M20	MER0001421
Mixta_hanseatica_X22927	S09A	MER0061081
Mixta_hanseatica_X22927	M28	MER0001290
Mixta_hanseatica_X22927	A08.001	MER0001313
Mixta_hanseatica_X22927	S33A	MER0059846
Mixta_hanseatica_X22927	M20	MER0001421
Mixta_hanseatica_X22927	N06.003	MER0187143
Mixta_hanseatica_X22927	C26.A36	MER0437468
Mixta_hanseatica_X22927	S33	MER0017142
Mixta_hanseatica_X22927	S09A	MER0034550
Mixta_hanseatica_X22927	S33	MER0034563
Mixta_hanseatica_X22927	M03	MER0001158
Mixta_hanseatica_X22927	S66	MER0016172
Mixta_hanseatica_X22927	M20	MER0002655
Mixta_hanseatica_X22927	S24	MER0000576
Mixta_hanseatica_X22927	M74	MER0001298
Mixta_hanseatica_X22927	S33	MER0026339
Mixta_hanseatica_X22927	S33	MER0031610
Mixta_hanseatica_X22927	T03.001	MER0001978
Mixta_hanseatica_X22927	S11	MER0000450
Mixta_hanseatica_X22927	S13	MER0000472
Mixta_hanseatica_X22927	S49	MER0001299
Mixta_hanseatica_X22927	M20A	MER0003369
Mixta_hanseatica_X22927	S11	MER0000450
Mixta_hanseatica_X22927	S11	MER0000451
Mixta_hanseatica_X22927	U32.A01	MER0037246
Mixta_hanseatica_X22927	M50	MER0004480
Mixta_hanseatica_X22927	S01	MER0005249
Mixta_hanseatica_X22927	N06.A01	MER0181656
Mixta_hanseatica_X22927	M50	MER0004480
Mixta_hanseatica_X22927	M20	MER0026469
Mixta_hanseatica_X22927	U73.001	MER0492485
Mixta_hanseatica_X22927	S09A	MER0107796
Mixta_hanseatica_X22927	S12	MER0004154
Mixta_hanseatica_X22927	M20	MER0002007
Mixta_hanseatica_X22927	M38A	MER0061068
Mixta_hanseatica_X22927	C26.955	MER0043394
Mixta_hanseatica_X22927	I39.008	MER0034541
Mixta_hanseatica_X22927	C26.960	MER0043392
Mixta_hanseatica_X22927	M38	MER0033184
Mixta_hanseatica_X22927	U73.001	MER0492485
Mixta_hanseatica_X22927	M38	MER0030151
Mixta_hanseatica_X22927	S11	MER0000455
Mixta_hanseatica_X22927	M04	MER0091601
Mixta_hanseatica_X22927	S24	MER0000576
Mixta_hanseatica_X22927	M19	MER0001265
Mixta_hanseatica_X22927	C56.976	MER0002601
Mixta_hanseatica_X22927	S24	MER0000576
Mixta_hanseatica_X22927	M38	MER0033186
Mixta_hanseatica_X22927	C40.A01	MER0002443
Mixta_hanseatica_X22927	S26	MER0000589
Mixta_hanseatica_X22927	M20	MER0003581
Mixta_hanseatica_X22927	U32.002	MER0003855
Mixta_hanseatica_X22927	S09	MER0031562
Mixta_hanseatica_X22927	M20	MER0001273
Mixta_hanseatica_X22927	M20	MER0001273
Mixta_hanseatica_X22927	M48	MER0002637
Mixta_hanseatica_X22927	M20	MER0001272
Mixta_hanseatica_X22927	M20	MER0001272
Mixta_hanseatica_X22927	S09	MER0043146
Mixta_hanseatica_X22927	M48A	MER0002639
Mixta_hanseatica_X22927	S09	MER0030934
Mixta_hanseatica_X22927	S54	MER0015468
Mixta_hanseatica_X22927	M24	MER0001250
Mixta_hanseatica_X22927	S09A	MER0061102
Mixta_hanseatica_X22927	M14	MER0030306
Mixta_hanseatica_X22927	C40.A01	MER0002443
Mixta_hanseatica_X22927	M24	MER0001244
Mixta_hanseatica_X22927	S16A	MER0014135
Mixta_hanseatica_X22927	S24	MER0000569
Mixta_hanseatica_X22927	C40.004	MER0004035
Mixta_hanseatica_X22927	S24	MER0000587
Mixta_hanseatica_X22927	M15	MER0027775
Mixta_hanseatica_X22927	M38	MER0037714
Mixta_hanseatica_X22927	C56.004	MER0031431
Mixta_hanseatica_X22927	S24	MER0000587
Mixta_hanseatica_X22927	M23	MER0003380
Mixta_hanseatica_X22927	S49	MER0001300
Mixta_hanseatica_X22927	C56.002	MER0010992
Mixta_hanseatica_X22927	C26.964	MER0065554
Mixta_hanseatica_X22927	I51.003	MER0028934
Mixta_hanseatica_X22927	C44.A03	MER0011806
Mixta_hanseatica_X22927	C40.013	MER0004054
Mixta_hanseatica_X22927	C82.A01	MER0152590
Mixta_hanseatica_X22927	S01	MER0001373
Mixta_hanseatica_X22927	C26.957	MER0045886
Mixta_hanseatica_X22927	M41	MER0001620
Mixta_hanseatica_X22927	M23	MER0015415
Mixta_hanseatica_X22927	T02.002	MER0003338
Mixta_hanseatica_X22927	S09A	MER0065576
Mixta_hanseatica_X22927	S09A	MER0065576
Mixta_hanseatica_X22927	S09	MER0000410
Mixta_hanseatica_X22927	M23	MER0005300
Mixta_hanseatica_X22927	M48A	MER0031491
Mixta_hanseatica_X22927	C82.A05	MER0107820
Mixta_hanseatica_X22927	S06	MER0004091
Mixta_hanseatica_X22927	C44.971	MER0003327
Mixta_hanseatica_X22927	S16A	MER0003018
Mixta_hanseatica_X22927	M79	MER0056047
Mixta_hanseatica_X22927	C26.954	MER0115185
Mixta_hanseatica_X22927	C44.976	MER0034539
Mixta_hanseatica_X22927	S08	MER0000329
Mixta_hanseatica_X22927	S11A	MER0223899
Mixta_hanseatica_X22927	S09	MER0000392
Mixta_hanseatica_X22927	C82.A04	MER0107825
Mixta_hanseatica_X22927	S01	MER0000266
Mixta_hanseatica_X22927	S01	MER0000266
Mixta_hanseatica_X22927	S16	MER0000485
Mixta_hanseatica_X22927	S09A	MER0045469
Mixta_hanseatica_X22927	S06	MER0000281
Mixta_intestinalis_SRCM103226	M03	MER0001161
Mixta_intestinalis_SRCM103226	S14	MER0000474
Mixta_intestinalis_SRCM103226	U62.001	MER0016222
Mixta_intestinalis_SRCM103226	M24	MER0001243
Mixta_intestinalis_SRCM103226	C26.965	MER0065588
Mixta_intestinalis_SRCM103226	T01.006	MER0001627
Mixta_intestinalis_SRCM103226	I87.001	MER0191412
Mixta_intestinalis_SRCM103226	M20	MER0001283
Mixta_intestinalis_SRCM103226	A31.003	MER0002085
Mixta_intestinalis_SRCM103226	I87.002	MER0192051
Mixta_intestinalis_SRCM103226	M17	MER0002497
Mixta_intestinalis_SRCM103226	M32	MER0069021
Mixta_intestinalis_SRCM103226	C15.001	MER0001424
Mixta_intestinalis_SRCM103226	C26.961	MER0031278
Mixta_intestinalis_SRCM103226	U62.002	MER0016301
Mixta_intestinalis_SRCM103226	M17	MER0001236
Mixta_intestinalis_SRCM103226	M20	MER0001421
Mixta_intestinalis_SRCM103226	S09A	MER0061081
Mixta_intestinalis_SRCM103226	M28	MER0001290
Mixta_intestinalis_SRCM103226	A08.001	MER0001313
Mixta_intestinalis_SRCM103226	S33	MER0017142
Mixta_intestinalis_SRCM103226	S09A	MER0034550
Mixta_intestinalis_SRCM103226	S33	MER0026339
Mixta_intestinalis_SRCM103226	M20	MER0002655
Mixta_intestinalis_SRCM103226	M20	MER0002659
Mixta_intestinalis_SRCM103226	T03.001	MER0001978
Mixta_intestinalis_SRCM103226	M90	MER0217243
Mixta_intestinalis_SRCM103226	S66	MER0016172
Mixta_intestinalis_SRCM103226	S33	MER0034563
Mixta_intestinalis_SRCM103226	M03	MER0001158
Mixta_intestinalis_SRCM103226	M20A	MER0002014
Mixta_intestinalis_SRCM103226	M74	MER0001298
Mixta_intestinalis_SRCM103226	S11	MER0000450
Mixta_intestinalis_SRCM103226	S33A	MER0059846
Mixta_intestinalis_SRCM103226	S11	MER0000451
Mixta_intestinalis_SRCM103226	S49	MER0001299
Mixta_intestinalis_SRCM103226	S11	MER0000450
Mixta_intestinalis_SRCM103226	N06.A01	MER0181656
Mixta_intestinalis_SRCM103226	S13	MER0000472
Mixta_intestinalis_SRCM103226	U32.A01	MER0037246
Mixta_intestinalis_SRCM103226	N06.A01	MER0181656
Mixta_intestinalis_SRCM103226	S01	MER0005249
Mixta_intestinalis_SRCM103226	M38	MER0066192
Mixta_intestinalis_SRCM103226	M20	MER0026469
Mixta_intestinalis_SRCM103226	S09A	MER0107796
Mixta_intestinalis_SRCM103226	U73.001	MER0492485
Mixta_intestinalis_SRCM103226	S12	MER0004154
Mixta_intestinalis_SRCM103226	S14	MER0000474
Mixta_intestinalis_SRCM103226	M15	MER0030246
Mixta_intestinalis_SRCM103226	S33	MER0031610
Mixta_intestinalis_SRCM103226	A24.001	MER0000870
Mixta_intestinalis_SRCM103226	M38A	MER0061068
Mixta_intestinalis_SRCM103226	M50	MER0004480
Mixta_intestinalis_SRCM103226	M50	MER0004480
Mixta_intestinalis_SRCM103226	I39.008	MER0034541
Mixta_intestinalis_SRCM103226	C26.960	MER0043392
Mixta_intestinalis_SRCM103226	M38	MER0033184
Mixta_intestinalis_SRCM103226	M38	MER0030151
Mixta_intestinalis_SRCM103226	U73.001	MER0492485
Mixta_intestinalis_SRCM103226	M04	MER0091601
Mixta_intestinalis_SRCM103226	C26.955	MER0043394
Mixta_intestinalis_SRCM103226	S11	MER0000455
Mixta_intestinalis_SRCM103226	I11.001	MER0018254
Mixta_intestinalis_SRCM103226	M19	MER0001265
Mixta_intestinalis_SRCM103226	C56.976	MER0002601
Mixta_intestinalis_SRCM103226	S24	MER0000576
Mixta_intestinalis_SRCM103226	A24.001	MER0000870
Mixta_intestinalis_SRCM103226	M15	MER0030246
Mixta_intestinalis_SRCM103226	M38	MER0033186
Mixta_intestinalis_SRCM103226	S73	MER0150756
Mixta_intestinalis_SRCM103226	C40.A01	MER0002443
Mixta_intestinalis_SRCM103226	S26	MER0000589
Mixta_intestinalis_SRCM103226	M20	MER0003581
Mixta_intestinalis_SRCM103226	U32.002	MER0003855
Mixta_intestinalis_SRCM103226	S09	MER0031562
Mixta_intestinalis_SRCM103226	M20A	MER0003369
Mixta_intestinalis_SRCM103226	M20A	MER0003369
Mixta_intestinalis_SRCM103226	M20	MER0001273
Mixta_intestinalis_SRCM103226	M20	MER0001273
Mixta_intestinalis_SRCM103226	M20	MER0001272
Mixta_intestinalis_SRCM103226	M48	MER0002637
Mixta_intestinalis_SRCM103226	M20	MER0001272
Mixta_intestinalis_SRCM103226	M48A	MER0002639
Mixta_intestinalis_SRCM103226	S54	MER0015468
Mixta_intestinalis_SRCM103226	S09	MER0030934
Mixta_intestinalis_SRCM103226	M24	MER0001250
Mixta_intestinalis_SRCM103226	C40.004	MER0004035
Mixta_intestinalis_SRCM103226	M38	MER0004801
Mixta_intestinalis_SRCM103226	M24	MER0001244
Mixta_intestinalis_SRCM103226	S09A	MER0061102
Mixta_intestinalis_SRCM103226	S24	MER0000587
Mixta_intestinalis_SRCM103226	S16A	MER0014135
Mixta_intestinalis_SRCM103226	C56.002	MER0010992
Mixta_intestinalis_SRCM103226	S24	MER0000569
Mixta_intestinalis_SRCM103226	S24	MER0000587
Mixta_intestinalis_SRCM103226	M23	MER0003380
Mixta_intestinalis_SRCM103226	C56.004	MER0031431
Mixta_intestinalis_SRCM103226	S49	MER0001300
Mixta_intestinalis_SRCM103226	C26.964	MER0065554
Mixta_intestinalis_SRCM103226	I51.003	MER0028934
Mixta_intestinalis_SRCM103226	C44.A03	MER0011806
Mixta_intestinalis_SRCM103226	C82.A01	MER0152590
Mixta_intestinalis_SRCM103226	S01	MER0001373
Mixta_intestinalis_SRCM103226	C26.957	MER0045886
Mixta_intestinalis_SRCM103226	M41	MER0001620
Mixta_intestinalis_SRCM103226	T02.002	MER0003338
Mixta_intestinalis_SRCM103226	M23	MER0015415
Mixta_intestinalis_SRCM103226	S09A	MER0065576
Mixta_intestinalis_SRCM103226	C40.013	MER0004054
Mixta_intestinalis_SRCM103226	S09	MER0000410
Mixta_intestinalis_SRCM103226	S09A	MER0065576
Mixta_intestinalis_SRCM103226	S73	MER0150756
Mixta_intestinalis_SRCM103226	M23	MER0005300
Mixta_intestinalis_SRCM103226	S06	MER0004091
Mixta_intestinalis_SRCM103226	M48A	MER0031491
Mixta_intestinalis_SRCM103226	C82.A05	MER0107820
Mixta_intestinalis_SRCM103226	C26.954	MER0115185
Mixta_intestinalis_SRCM103226	C44.971	MER0003327
Mixta_intestinalis_SRCM103226	S16A	MER0003018
Mixta_intestinalis_SRCM103226	C44.976	MER0034539
Mixta_intestinalis_SRCM103226	C82.A04	MER0107825
Mixta_intestinalis_SRCM103226	S08	MER0000329
Mixta_intestinalis_SRCM103226	S01	MER0000266
Mixta_intestinalis_SRCM103226	S11A	MER0223899
Mixta_intestinalis_SRCM103226	S08	MER0001928
Mixta_intestinalis_SRCM103226	S01	MER0000266
Mixta_intestinalis_SRCM103226	M78	MER0144929
Mixta_intestinalis_SRCM103226	S16	MER0000485
Mixta_mediterraneensis_Marseille_Q2057	S14	MER0000474
Mixta_mediterraneensis_Marseille_Q2057	M03	MER0001161
Mixta_mediterraneensis_Marseille_Q2057	T03.001	MER0001978
Mixta_mediterraneensis_Marseille_Q2057	U62.001	MER0016222
Mixta_mediterraneensis_Marseille_Q2057	I87.001	MER0191412
Mixta_mediterraneensis_Marseille_Q2057	C26.965	MER0065588
Mixta_mediterraneensis_Marseille_Q2057	S09A	MER0034550
Mixta_mediterraneensis_Marseille_Q2057	T01.006	MER0001627
Mixta_mediterraneensis_Marseille_Q2057	M20	MER0001283
Mixta_mediterraneensis_Marseille_Q2057	I87.002	MER0192051
Mixta_mediterraneensis_Marseille_Q2057	M17	MER0002497
Mixta_mediterraneensis_Marseille_Q2057	S13	MER0000472
Mixta_mediterraneensis_Marseille_Q2057	S78	MER0001396
Mixta_mediterraneensis_Marseille_Q2057	M03	MER0001158
Mixta_mediterraneensis_Marseille_Q2057	M24	MER0001243
Mixta_mediterraneensis_Marseille_Q2057	C26.961	MER0031278
Mixta_mediterraneensis_Marseille_Q2057	C15.001	MER0001424
Mixta_mediterraneensis_Marseille_Q2057	M28	MER0001290
Mixta_mediterraneensis_Marseille_Q2057	M32	MER0069021
Mixta_mediterraneensis_Marseille_Q2057	T03.A09	MER0223926
Mixta_mediterraneensis_Marseille_Q2057	M24	MER0001243
Mixta_mediterraneensis_Marseille_Q2057	U62.002	MER0016301
Mixta_mediterraneensis_Marseille_Q2057	U32.A01	MER0037246
Mixta_mediterraneensis_Marseille_Q2057	S66	MER0016172
Mixta_mediterraneensis_Marseille_Q2057	S24	MER0000576
Mixta_mediterraneensis_Marseille_Q2057	M17	MER0001236
Mixta_mediterraneensis_Marseille_Q2057	S09A	MER0061081
Mixta_mediterraneensis_Marseille_Q2057	A08.001	MER0001313
Mixta_mediterraneensis_Marseille_Q2057	M20	MER0001421
Mixta_mediterraneensis_Marseille_Q2057	S33A	MER0059846
Mixta_mediterraneensis_Marseille_Q2057	M90	MER0217243
Mixta_mediterraneensis_Marseille_Q2057	M20A	MER0002014
Mixta_mediterraneensis_Marseille_Q2057	S01	MER0005249
Mixta_mediterraneensis_Marseille_Q2057	M20	MER0001421
Mixta_mediterraneensis_Marseille_Q2057	T03.A09	MER0223926
Mixta_mediterraneensis_Marseille_Q2057	S33	MER0017142
Mixta_mediterraneensis_Marseille_Q2057	S51	MER0001335
Mixta_mediterraneensis_Marseille_Q2057	M74	MER0001298
Mixta_mediterraneensis_Marseille_Q2057	S11	MER0000450
Mixta_mediterraneensis_Marseille_Q2057	S11	MER0000451
Mixta_mediterraneensis_Marseille_Q2057	S12	MER0000463
Mixta_mediterraneensis_Marseille_Q2057	S33	MER0031610
Mixta_mediterraneensis_Marseille_Q2057	M20	MER0026469
Mixta_mediterraneensis_Marseille_Q2057	S49	MER0001299
Mixta_mediterraneensis_Marseille_Q2057	N06.002	MER0181703
Mixta_mediterraneensis_Marseille_Q2057	N06.A01	MER0181656
Mixta_mediterraneensis_Marseille_Q2057	S24	MER0000576
Mixta_mediterraneensis_Marseille_Q2057	S09A	MER0107796
Mixta_mediterraneensis_Marseille_Q2057	S12	MER0004154
Mixta_mediterraneensis_Marseille_Q2057	C26.955	MER0043394
Mixta_mediterraneensis_Marseille_Q2057	S11	MER0000450
Mixta_mediterraneensis_Marseille_Q2057	M15	MER0030246
Mixta_mediterraneensis_Marseille_Q2057	M15	MER0030246
Mixta_mediterraneensis_Marseille_Q2057	M38	MER0033186
Mixta_mediterraneensis_Marseille_Q2057	S12	MER0004154
Mixta_mediterraneensis_Marseille_Q2057	M50	MER0004480
Mixta_mediterraneensis_Marseille_Q2057	T03.001	MER0001978
Mixta_mediterraneensis_Marseille_Q2057	M04	MER0091601
Mixta_mediterraneensis_Marseille_Q2057	M50	MER0004480
Mixta_mediterraneensis_Marseille_Q2057	C26.960	MER0043392
Mixta_mediterraneensis_Marseille_Q2057	M38A	MER0061068
Mixta_mediterraneensis_Marseille_Q2057	A24.001	MER0000870
Mixta_mediterraneensis_Marseille_Q2057	M38	MER0033184
Mixta_mediterraneensis_Marseille_Q2057	S01	MER0005249
Mixta_mediterraneensis_Marseille_Q2057	S11	MER0000455
Mixta_mediterraneensis_Marseille_Q2057	C56.976	MER0002601
Mixta_mediterraneensis_Marseille_Q2057	S24	MER0000576
Mixta_mediterraneensis_Marseille_Q2057	C40.A01	MER0002443
Mixta_mediterraneensis_Marseille_Q2057	S26	MER0000589
Mixta_mediterraneensis_Marseille_Q2057	M20	MER0003581
Mixta_mediterraneensis_Marseille_Q2057	S73	MER0150756
Mixta_mediterraneensis_Marseille_Q2057	M20	MER0001273
Mixta_mediterraneensis_Marseille_Q2057	M20	MER0001273
Mixta_mediterraneensis_Marseille_Q2057	U32.002	MER0003855
Mixta_mediterraneensis_Marseille_Q2057	M20	MER0001272
Mixta_mediterraneensis_Marseille_Q2057	M20	MER0001272
Mixta_mediterraneensis_Marseille_Q2057	M48	MER0002637
Mixta_mediterraneensis_Marseille_Q2057	M48A	MER0002639
Mixta_mediterraneensis_Marseille_Q2057	S54	MER0015468
Mixta_mediterraneensis_Marseille_Q2057	S09	MER0034745
Mixta_mediterraneensis_Marseille_Q2057	M24	MER0001250
Mixta_mediterraneensis_Marseille_Q2057	M20	MER0014418
Mixta_mediterraneensis_Marseille_Q2057	M14	MER0030306
Mixta_mediterraneensis_Marseille_Q2057	M24	MER0001244
Mixta_mediterraneensis_Marseille_Q2057	S16A	MER0014135
Mixta_mediterraneensis_Marseille_Q2057	S24	MER0000587
Mixta_mediterraneensis_Marseille_Q2057	S24	MER0000569
Mixta_mediterraneensis_Marseille_Q2057	C40.004	MER0004035
Mixta_mediterraneensis_Marseille_Q2057	M38	MER0037714
Mixta_mediterraneensis_Marseille_Q2057	C56.002	MER0010992
Mixta_mediterraneensis_Marseille_Q2057	M23	MER0003380
Mixta_mediterraneensis_Marseille_Q2057	S49	MER0001300
Mixta_mediterraneensis_Marseille_Q2057	C44.A03	MER0011806
Mixta_mediterraneensis_Marseille_Q2057	C26.964	MER0065554
Mixta_mediterraneensis_Marseille_Q2057	I51.003	MER0028934
Mixta_mediterraneensis_Marseille_Q2057	C40.013	MER0004054
Mixta_mediterraneensis_Marseille_Q2057	M23	MER0015415
Mixta_mediterraneensis_Marseille_Q2057	M38	MER0033186
Mixta_mediterraneensis_Marseille_Q2057	S01	MER0001373
Mixta_mediterraneensis_Marseille_Q2057	C26.957	MER0045886
Mixta_mediterraneensis_Marseille_Q2057	S09A	MER0065576
Mixta_mediterraneensis_Marseille_Q2057	M41	MER0001620
Mixta_mediterraneensis_Marseille_Q2057	S24A	MER0037220
Mixta_mediterraneensis_Marseille_Q2057	C82.A01	MER0152590
Mixta_mediterraneensis_Marseille_Q2057	T02.002	MER0003338
Mixta_mediterraneensis_Marseille_Q2057	S09	MER0000410
Mixta_mediterraneensis_Marseille_Q2057	I51.003	MER0028934
Mixta_mediterraneensis_Marseille_Q2057	C82.A05	MER0107820
Mixta_mediterraneensis_Marseille_Q2057	C44.971	MER0003327
Mixta_mediterraneensis_Marseille_Q2057	S16A	MER0003018
Mixta_mediterraneensis_Marseille_Q2057	M48A	MER0031491
Mixta_mediterraneensis_Marseille_Q2057	C26.954	MER0115185
Mixta_mediterraneensis_Marseille_Q2057	M48A	MER0031491
Mixta_mediterraneensis_Marseille_Q2057	C44.976	MER0034539
Mixta_mediterraneensis_Marseille_Q2057	C82.A04	MER0107825
Mixta_mediterraneensis_Marseille_Q2057	M23	MER0005300
Mixta_mediterraneensis_Marseille_Q2057	S01	MER0000266
Mixta_mediterraneensis_Marseille_Q2057	S01	MER0000266
Mixta_mediterraneensis_Marseille_Q2057	S16	MER0000485
Mixta_mediterraneensis_Marseille_Q2057	S33	MER0077196
Mixta_tenebrionis_BIT_26	M03	MER0001161
Mixta_tenebrionis_BIT_26	S14	MER0000474
Mixta_tenebrionis_BIT_26	U62.001	MER0016222
Mixta_tenebrionis_BIT_26	C26.965	MER0065588
Mixta_tenebrionis_BIT_26	T01.006	MER0001627
Mixta_tenebrionis_BIT_26	M42A	MER0002043
Mixta_tenebrionis_BIT_26	I87.001	MER0191412
Mixta_tenebrionis_BIT_26	M24	MER0001243
Mixta_tenebrionis_BIT_26	M20	MER0001283
Mixta_tenebrionis_BIT_26	I87.002	MER0192051
Mixta_tenebrionis_BIT_26	M17	MER0002497
Mixta_tenebrionis_BIT_26	M32	MER0069021
Mixta_tenebrionis_BIT_26	C15.001	MER0001424
Mixta_tenebrionis_BIT_26	C26.961	MER0031278
Mixta_tenebrionis_BIT_26	U62.002	MER0016301
Mixta_tenebrionis_BIT_26	M17	MER0001236
Mixta_tenebrionis_BIT_26	M20	MER0001421
Mixta_tenebrionis_BIT_26	S09A	MER0061081
Mixta_tenebrionis_BIT_26	M28	MER0001290
Mixta_tenebrionis_BIT_26	A08.001	MER0001313
Mixta_tenebrionis_BIT_26	S33A	MER0059846
Mixta_tenebrionis_BIT_26	S33	MER0017142
Mixta_tenebrionis_BIT_26	S09A	MER0034550
Mixta_tenebrionis_BIT_26	S33	MER0026339
Mixta_tenebrionis_BIT_26	M20	MER0002659
Mixta_tenebrionis_BIT_26	M20	MER0002655
Mixta_tenebrionis_BIT_26	T03.001	MER0001978
Mixta_tenebrionis_BIT_26	M90	MER0217243
Mixta_tenebrionis_BIT_26	S66	MER0016172
Mixta_tenebrionis_BIT_26	S33	MER0034563
Mixta_tenebrionis_BIT_26	M20	MER0002007
Mixta_tenebrionis_BIT_26	M03	MER0001158
Mixta_tenebrionis_BIT_26	M74	MER0001298
Mixta_tenebrionis_BIT_26	S11	MER0000450
Mixta_tenebrionis_BIT_26	S11	MER0000451
Mixta_tenebrionis_BIT_26	M20A	MER0002014
Mixta_tenebrionis_BIT_26	M20	MER0026469
Mixta_tenebrionis_BIT_26	S49	MER0001299
Mixta_tenebrionis_BIT_26	S11	MER0000450
Mixta_tenebrionis_BIT_26	U32.A01	MER0037246
Mixta_tenebrionis_BIT_26	S01	MER0005249
Mixta_tenebrionis_BIT_26	N06.A01	MER0181656
Mixta_tenebrionis_BIT_26	N06.A01	MER0181656
Mixta_tenebrionis_BIT_26	M20	MER0026469
Mixta_tenebrionis_BIT_26	U73.001	MER0492485
Mixta_tenebrionis_BIT_26	S09A	MER0107796
Mixta_tenebrionis_BIT_26	S12	MER0004154
Mixta_tenebrionis_BIT_26	S14	MER0000474
Mixta_tenebrionis_BIT_26	M38A	MER0061068
Mixta_tenebrionis_BIT_26	M50	MER0004480
Mixta_tenebrionis_BIT_26	M50	MER0004480
Mixta_tenebrionis_BIT_26	M15	MER0030246
Mixta_tenebrionis_BIT_26	A24.001	MER0000870
Mixta_tenebrionis_BIT_26	M38	MER0066192
Mixta_tenebrionis_BIT_26	S13	MER0000472
Mixta_tenebrionis_BIT_26	I39.008	MER0034541
Mixta_tenebrionis_BIT_26	C26.960	MER0043392
Mixta_tenebrionis_BIT_26	M04	MER0091601
Mixta_tenebrionis_BIT_26	M38	MER0033184
Mixta_tenebrionis_BIT_26	M38	MER0030151
Mixta_tenebrionis_BIT_26	C26.955	MER0043394
Mixta_tenebrionis_BIT_26	U73.001	MER0492485
Mixta_tenebrionis_BIT_26	S11	MER0000455
Mixta_tenebrionis_BIT_26	S33	MER0031610
Mixta_tenebrionis_BIT_26	I11.001	MER0018254
Mixta_tenebrionis_BIT_26	M19	MER0001265
Mixta_tenebrionis_BIT_26	C56.976	MER0002601
Mixta_tenebrionis_BIT_26	A24.001	MER0000870
Mixta_tenebrionis_BIT_26	M38	MER0033186
Mixta_tenebrionis_BIT_26	C40.A01	MER0002443
Mixta_tenebrionis_BIT_26	S26	MER0000589
Mixta_tenebrionis_BIT_26	U32.002	MER0003855
Mixta_tenebrionis_BIT_26	S09	MER0031563
Mixta_tenebrionis_BIT_26	S09	MER0031562
Mixta_tenebrionis_BIT_26	M20A	MER0003369
Mixta_tenebrionis_BIT_26	M20A	MER0003369
Mixta_tenebrionis_BIT_26	M20	MER0001273
Mixta_tenebrionis_BIT_26	M20	MER0001273
Mixta_tenebrionis_BIT_26	M20	MER0001272
Mixta_tenebrionis_BIT_26	M48	MER0002637
Mixta_tenebrionis_BIT_26	M20	MER0001272
Mixta_tenebrionis_BIT_26	M48A	MER0002639
Mixta_tenebrionis_BIT_26	S54	MER0015468
Mixta_tenebrionis_BIT_26	S09	MER0030934
Mixta_tenebrionis_BIT_26	M24	MER0001250
Mixta_tenebrionis_BIT_26	C40.004	MER0004035
Mixta_tenebrionis_BIT_26	M38	MER0004801
Mixta_tenebrionis_BIT_26	M24	MER0001244
Mixta_tenebrionis_BIT_26	S09A	MER0061102
Mixta_tenebrionis_BIT_26	M15	MER0027775
Mixta_tenebrionis_BIT_26	S16A	MER0014135
Mixta_tenebrionis_BIT_26	C56.002	MER0010992
Mixta_tenebrionis_BIT_26	S24	MER0000569
Mixta_tenebrionis_BIT_26	S49	MER0001300
Mixta_tenebrionis_BIT_26	S24	MER0000587
Mixta_tenebrionis_BIT_26	M23	MER0003380
Mixta_tenebrionis_BIT_26	C56.004	MER0031431
Mixta_tenebrionis_BIT_26	C26.964	MER0065554
Mixta_tenebrionis_BIT_26	C44.A03	MER0011806
Mixta_tenebrionis_BIT_26	C82.A01	MER0152590
Mixta_tenebrionis_BIT_26	S01	MER0001373
Mixta_tenebrionis_BIT_26	C40.013	MER0004054
Mixta_tenebrionis_BIT_26	C26.957	MER0045886
Mixta_tenebrionis_BIT_26	M41	MER0001620
Mixta_tenebrionis_BIT_26	M23	MER0015415
Mixta_tenebrionis_BIT_26	S09A	MER0065576
Mixta_tenebrionis_BIT_26	T02.002	MER0003338
Mixta_tenebrionis_BIT_26	S09A	MER0065576
Mixta_tenebrionis_BIT_26	S09	MER0000410
Mixta_tenebrionis_BIT_26	M23	MER0005300
Mixta_tenebrionis_BIT_26	S06	MER0004091
Mixta_tenebrionis_BIT_26	M48A	MER0031491
Mixta_tenebrionis_BIT_26	C82.A05	MER0107820
Mixta_tenebrionis_BIT_26	S33	MER0017177
Mixta_tenebrionis_BIT_26	C26.954	MER0115185
Mixta_tenebrionis_BIT_26	C44.971	MER0003327
Mixta_tenebrionis_BIT_26	S16A	MER0003018
Mixta_tenebrionis_BIT_26	C44.976	MER0034539
Mixta_tenebrionis_BIT_26	S33	MER0011785
Mixta_tenebrionis_BIT_26	C82.A04	MER0107825
Mixta_tenebrionis_BIT_26	S08	MER0000329
Mixta_tenebrionis_BIT_26	S01	MER0000266
Mixta_tenebrionis_BIT_26	S33A	MER0034558
Mixta_tenebrionis_BIT_26	S11A	MER0223899
Mixta_tenebrionis_BIT_26	S01	MER0000266
Mixta_tenebrionis_BIT_26	S16	MER0000485
Mixta_theicola_QC88_366	M03	MER0001161
Mixta_theicola_QC88_366	U62.001	MER0016222
Mixta_theicola_QC88_366	C26.965	MER0065588
Mixta_theicola_QC88_366	S73	MER0150756
Mixta_theicola_QC88_366	C15.001	MER0001424
Mixta_theicola_QC88_366	T01.006	MER0001627
Mixta_theicola_QC88_366	S14	MER0000474
Mixta_theicola_QC88_366	I87.001	MER0191412
Mixta_theicola_QC88_366	M20	MER0001283
Mixta_theicola_QC88_366	I87.002	MER0192051
Mixta_theicola_QC88_366	M17	MER0002497
Mixta_theicola_QC88_366	C26.961	MER0031278
Mixta_theicola_QC88_366	T03.A09	MER0223926
Mixta_theicola_QC88_366	U62.002	MER0016301
Mixta_theicola_QC88_366	M24	MER0001243
Mixta_theicola_QC88_366	M32	MER0069021
Mixta_theicola_QC88_366	M17	MER0001236
Mixta_theicola_QC88_366	M20	MER0001421
Mixta_theicola_QC88_366	M90	MER0217243
Mixta_theicola_QC88_366	S33A	MER0059846
Mixta_theicola_QC88_366	S09A	MER0061081
Mixta_theicola_QC88_366	S33	MER0026339
Mixta_theicola_QC88_366	M28	MER0001290
Mixta_theicola_QC88_366	C26.A25	MER0044622
Mixta_theicola_QC88_366	A08.001	MER0001313
Mixta_theicola_QC88_366	S33	MER0017142
Mixta_theicola_QC88_366	S33	MER0034563
Mixta_theicola_QC88_366	M03	MER0001158
Mixta_theicola_QC88_366	S66	MER0016172
Mixta_theicola_QC88_366	S09A	MER0034550
Mixta_theicola_QC88_366	M20	MER0002655
Mixta_theicola_QC88_366	M74	MER0001298
Mixta_theicola_QC88_366	S33	MER0031610
Mixta_theicola_QC88_366	T03.001	MER0001978
Mixta_theicola_QC88_366	S11	MER0000450
Mixta_theicola_QC88_366	S13	MER0000472
Mixta_theicola_QC88_366	S49	MER0001299
Mixta_theicola_QC88_366	S11	MER0000450
Mixta_theicola_QC88_366	S11	MER0000451
Mixta_theicola_QC88_366	C15.001	MER0001424
Mixta_theicola_QC88_366	U32.A01	MER0037246
Mixta_theicola_QC88_366	M50	MER0004480
Mixta_theicola_QC88_366	S01	MER0005249
Mixta_theicola_QC88_366	N06.A01	MER0181656
Mixta_theicola_QC88_366	N06.A01	MER0181656
Mixta_theicola_QC88_366	M50	MER0004480
Mixta_theicola_QC88_366	M20	MER0026469
Mixta_theicola_QC88_366	S09A	MER0107796
Mixta_theicola_QC88_366	S12	MER0004154
Mixta_theicola_QC88_366	M38A	MER0061068
Mixta_theicola_QC88_366	I11.001	MER0018254
Mixta_theicola_QC88_366	A24.001	MER0000870
Mixta_theicola_QC88_366	C26.960	MER0043392
Mixta_theicola_QC88_366	M38	MER0033184
Mixta_theicola_QC88_366	M38	MER0030151
Mixta_theicola_QC88_366	U73.001	MER0492485
Mixta_theicola_QC88_366	S11	MER0000455
Mixta_theicola_QC88_366	M04	MER0091601
Mixta_theicola_QC88_366	C26.955	MER0043394
Mixta_theicola_QC88_366	S24	MER0000576
Mixta_theicola_QC88_366	M19	MER0001265
Mixta_theicola_QC88_366	C56.976	MER0002601
Mixta_theicola_QC88_366	M38	MER0033186
Mixta_theicola_QC88_366	C40.A01	MER0002443
Mixta_theicola_QC88_366	S26	MER0000589
Mixta_theicola_QC88_366	U32.002	MER0003855
Mixta_theicola_QC88_366	M20	MER0005163
Mixta_theicola_QC88_366	S09	MER0031562
Mixta_theicola_QC88_366	M20A	MER0003369
Mixta_theicola_QC88_366	M20A	MER0003369
Mixta_theicola_QC88_366	M20	MER0001273
Mixta_theicola_QC88_366	M20	MER0001273
Mixta_theicola_QC88_366	A24.001	MER0000870
Mixta_theicola_QC88_366	M20	MER0001272
Mixta_theicola_QC88_366	M20	MER0001272
Mixta_theicola_QC88_366	M48A	MER0002639
Mixta_theicola_QC88_366	S54	MER0015468
Mixta_theicola_QC88_366	S09	MER0034745
Mixta_theicola_QC88_366	M24	MER0001250
Mixta_theicola_QC88_366	S09A	MER0065576
Mixta_theicola_QC88_366	M20	MER0005163
Mixta_theicola_QC88_366	M14	MER0030306
Mixta_theicola_QC88_366	C40.A01	MER0002443
Mixta_theicola_QC88_366	M24	MER0001244
Mixta_theicola_QC88_366	M15	MER0027775
Mixta_theicola_QC88_366	S16A	MER0014135
Mixta_theicola_QC88_366	S24	MER0000569
Mixta_theicola_QC88_366	C40.004	MER0004035
Mixta_theicola_QC88_366	M38	MER0037714
Mixta_theicola_QC88_366	C56.004	MER0031431
Mixta_theicola_QC88_366	S24	MER0000587
Mixta_theicola_QC88_366	M23	MER0003380
Mixta_theicola_QC88_366	C56.002	MER0010992
Mixta_theicola_QC88_366	S49	MER0001300
Mixta_theicola_QC88_366	C26.964	MER0065554
Mixta_theicola_QC88_366	I51.003	MER0028934
Mixta_theicola_QC88_366	C44.A03	MER0011806
Mixta_theicola_QC88_366	C82.A01	MER0152590
Mixta_theicola_QC88_366	S01	MER0001373
Mixta_theicola_QC88_366	C40.013	MER0004054
Mixta_theicola_QC88_366	C26.957	MER0045886
Mixta_theicola_QC88_366	M41	MER0001620
Mixta_theicola_QC88_366	M23	MER0015415
Mixta_theicola_QC88_366	S09A	MER0065576
Mixta_theicola_QC88_366	T02.002	MER0003338
Mixta_theicola_QC88_366	S09	MER0000410
Mixta_theicola_QC88_366	M23	MER0005300
Mixta_theicola_QC88_366	M48A	MER0031491
Mixta_theicola_QC88_366	C82.A05	MER0107820
Mixta_theicola_QC88_366	C44.971	MER0003327
Mixta_theicola_QC88_366	S16A	MER0003018
Mixta_theicola_QC88_366	M48	MER0002637
Mixta_theicola_QC88_366	C26.954	MER0115185
Mixta_theicola_QC88_366	C44.976	MER0034539
Mixta_theicola_QC88_366	S01	MER0000266
Mixta_theicola_QC88_366	S09A	MER0045469
Mixta_theicola_QC88_366	S01	MER0000266
Mixta_theicola_QC88_366	C82.A04	MER0107825
Mixta_theicola_QC88_366	S16	MER0000485
Pantoea_alhagi_LTYR_11Z	M03	MER0001161
Pantoea_alhagi_LTYR_11Z	U62.001	MER0016222
Pantoea_alhagi_LTYR_11Z	C26.965	MER0065588
Pantoea_alhagi_LTYR_11Z	I75.001	MER0094395
Pantoea_alhagi_LTYR_11Z	T01.006	MER0001627
Pantoea_alhagi_LTYR_11Z	S14	MER0000474
Pantoea_alhagi_LTYR_11Z	M24	MER0001243
Pantoea_alhagi_LTYR_11Z	I87.001	MER0191412
Pantoea_alhagi_LTYR_11Z	M20	MER0001283
Pantoea_alhagi_LTYR_11Z	M17	MER0002497
Pantoea_alhagi_LTYR_11Z	I87.002	MER0192051
Pantoea_alhagi_LTYR_11Z	C26.961	MER0031278
Pantoea_alhagi_LTYR_11Z	C15.001	MER0001424
Pantoea_alhagi_LTYR_11Z	T03.A09	MER0223926
Pantoea_alhagi_LTYR_11Z	U62.002	MER0016301
Pantoea_alhagi_LTYR_11Z	M90	MER0217243
Pantoea_alhagi_LTYR_11Z	M32	MER0069021
Pantoea_alhagi_LTYR_11Z	M17	MER0001236
Pantoea_alhagi_LTYR_11Z	M20	MER0001421
Pantoea_alhagi_LTYR_11Z	S09A	MER0061081
Pantoea_alhagi_LTYR_11Z	M28	MER0001290
Pantoea_alhagi_LTYR_11Z	A08.001	MER0001313
Pantoea_alhagi_LTYR_11Z	S33	MER0026339
Pantoea_alhagi_LTYR_11Z	M20	MER0001421
Pantoea_alhagi_LTYR_11Z	N06.003	MER0187143
Pantoea_alhagi_LTYR_11Z	T03.001	MER0001978
Pantoea_alhagi_LTYR_11Z	S33A	MER0059846
Pantoea_alhagi_LTYR_11Z	S33	MER0017142
Pantoea_alhagi_LTYR_11Z	S66	MER0016172
Pantoea_alhagi_LTYR_11Z	S33	MER0034563
Pantoea_alhagi_LTYR_11Z	M03	MER0001158
Pantoea_alhagi_LTYR_11Z	M20	MER0002655
Pantoea_alhagi_LTYR_11Z	M74	MER0001298
Pantoea_alhagi_LTYR_11Z	S09A	MER0034550
Pantoea_alhagi_LTYR_11Z	S33	MER0031610
Pantoea_alhagi_LTYR_11Z	S11	MER0000450
Pantoea_alhagi_LTYR_11Z	S11	MER0000451
Pantoea_alhagi_LTYR_11Z	S13	MER0000472
Pantoea_alhagi_LTYR_11Z	S49	MER0001299
Pantoea_alhagi_LTYR_11Z	S11	MER0000450
Pantoea_alhagi_LTYR_11Z	S11	MER0000455
Pantoea_alhagi_LTYR_11Z	U32.A01	MER0037246
Pantoea_alhagi_LTYR_11Z	S01	MER0005249
Pantoea_alhagi_LTYR_11Z	N06.A01	MER0181656
Pantoea_alhagi_LTYR_11Z	N06.A01	MER0181656
Pantoea_alhagi_LTYR_11Z	S24	MER0000576
Pantoea_alhagi_LTYR_11Z	M20	MER0026469
Pantoea_alhagi_LTYR_11Z	U73.001	MER0492485
Pantoea_alhagi_LTYR_11Z	S09A	MER0107796
Pantoea_alhagi_LTYR_11Z	S12	MER0004154
Pantoea_alhagi_LTYR_11Z	M20	MER0002007
Pantoea_alhagi_LTYR_11Z	M38A	MER0061068
Pantoea_alhagi_LTYR_11Z	C26.955	MER0043394
Pantoea_alhagi_LTYR_11Z	M50	MER0004480
Pantoea_alhagi_LTYR_11Z	I39.008	MER0034541
Pantoea_alhagi_LTYR_11Z	M50	MER0004480
Pantoea_alhagi_LTYR_11Z	I11.001	MER0018254
Pantoea_alhagi_LTYR_11Z	A24.001	MER0000870
Pantoea_alhagi_LTYR_11Z	C26.960	MER0043392
Pantoea_alhagi_LTYR_11Z	M38	MER0033184
Pantoea_alhagi_LTYR_11Z	U73.001	MER0492485
Pantoea_alhagi_LTYR_11Z	M04	MER0091601
Pantoea_alhagi_LTYR_11Z	S24	MER0000576
Pantoea_alhagi_LTYR_11Z	M19	MER0001265
Pantoea_alhagi_LTYR_11Z	C56.976	MER0002601
Pantoea_alhagi_LTYR_11Z	M38	MER0033186
Pantoea_alhagi_LTYR_11Z	S26	MER0000589
Pantoea_alhagi_LTYR_11Z	C40.A01	MER0002443
Pantoea_alhagi_LTYR_11Z	U32.002	MER0003855
Pantoea_alhagi_LTYR_11Z	C40.004	MER0004035
Pantoea_alhagi_LTYR_11Z	M20	MER0001273
Pantoea_alhagi_LTYR_11Z	M20	MER0001273
Pantoea_alhagi_LTYR_11Z	M20	MER0001272
Pantoea_alhagi_LTYR_11Z	M48	MER0002637
Pantoea_alhagi_LTYR_11Z	M20	MER0001272
Pantoea_alhagi_LTYR_11Z	M48A	MER0002639
Pantoea_alhagi_LTYR_11Z	S54	MER0015468
Pantoea_alhagi_LTYR_11Z	S09	MER0034745
Pantoea_alhagi_LTYR_11Z	M24	MER0001250
Pantoea_alhagi_LTYR_11Z	C40.A01	MER0002443
Pantoea_alhagi_LTYR_11Z	M24	MER0001244
Pantoea_alhagi_LTYR_11Z	M14	MER0030306
Pantoea_alhagi_LTYR_11Z	M15	MER0027775
Pantoea_alhagi_LTYR_11Z	S16A	MER0014135
Pantoea_alhagi_LTYR_11Z	S24	MER0000569
Pantoea_alhagi_LTYR_11Z	C56.004	MER0031431
Pantoea_alhagi_LTYR_11Z	S24	MER0000587
Pantoea_alhagi_LTYR_11Z	M38	MER0037714
Pantoea_alhagi_LTYR_11Z	S24	MER0000587
Pantoea_alhagi_LTYR_11Z	M23	MER0003380
Pantoea_alhagi_LTYR_11Z	S24	MER0000587
Pantoea_alhagi_LTYR_11Z	A26.003	MER0001779
Pantoea_alhagi_LTYR_11Z	S49	MER0001300
Pantoea_alhagi_LTYR_11Z	C26.964	MER0065554
Pantoea_alhagi_LTYR_11Z	I51.003	MER0028934
Pantoea_alhagi_LTYR_11Z	C44.A03	MER0011806
Pantoea_alhagi_LTYR_11Z	C82.A01	MER0152590
Pantoea_alhagi_LTYR_11Z	S01	MER0001373
Pantoea_alhagi_LTYR_11Z	C40.013	MER0004054
Pantoea_alhagi_LTYR_11Z	C56.002	MER0010992
Pantoea_alhagi_LTYR_11Z	C26.957	MER0045886
Pantoea_alhagi_LTYR_11Z	M41	MER0001620
Pantoea_alhagi_LTYR_11Z	S09A	MER0065576
Pantoea_alhagi_LTYR_11Z	S09	MER0000410
Pantoea_alhagi_LTYR_11Z	T02.002	MER0003338
Pantoea_alhagi_LTYR_11Z	S09A	MER0065576
Pantoea_alhagi_LTYR_11Z	M23	MER0015415
Pantoea_alhagi_LTYR_11Z	S33	MER0014065
Pantoea_alhagi_LTYR_11Z	M23	MER0005300
Pantoea_alhagi_LTYR_11Z	M48A	MER0031491
Pantoea_alhagi_LTYR_11Z	C82.A05	MER0107820
Pantoea_alhagi_LTYR_11Z	C26.954	MER0115185
Pantoea_alhagi_LTYR_11Z	C44.971	MER0003327
Pantoea_alhagi_LTYR_11Z	S16A	MER0003018
Pantoea_alhagi_LTYR_11Z	S16A	MER0003018
Pantoea_alhagi_LTYR_11Z	C56.A05	MER0034659
Pantoea_alhagi_LTYR_11Z	C44.976	MER0034539
Pantoea_alhagi_LTYR_11Z	S09A	MER0045469
Pantoea_alhagi_LTYR_11Z	S08	MER0000329
Pantoea_alhagi_LTYR_11Z	C82.A04	MER0107825
Pantoea_alhagi_LTYR_11Z	S11A	MER0223899
Pantoea_alhagi_LTYR_11Z	S01	MER0000266
Pantoea_alhagi_LTYR_11Z	S01	MER0000266
Pantoea_alhagi_LTYR_11Z	S16	MER0000485
Pantoea_dispersa_Lsch	S14	MER0000474
Pantoea_dispersa_Lsch	M03	MER0001161
Pantoea_dispersa_Lsch	I87.001	MER0191412
Pantoea_dispersa_Lsch	U62.001	MER0016222
Pantoea_dispersa_Lsch	C26.965	MER0065588
Pantoea_dispersa_Lsch	S09A	MER0034550
Pantoea_dispersa_Lsch	T01.006	MER0001627
Pantoea_dispersa_Lsch	M20	MER0001283
Pantoea_dispersa_Lsch	M24	MER0001243
Pantoea_dispersa_Lsch	I87.002	MER0192051
Pantoea_dispersa_Lsch	M17	MER0002497
Pantoea_dispersa_Lsch	S13	MER0000472
Pantoea_dispersa_Lsch	M03	MER0001158
Pantoea_dispersa_Lsch	C26.961	MER0031278
Pantoea_dispersa_Lsch	M28	MER0001290
Pantoea_dispersa_Lsch	M32	MER0069021
Pantoea_dispersa_Lsch	C15.001	MER0001424
Pantoea_dispersa_Lsch	T03.A09	MER0223926
Pantoea_dispersa_Lsch	M20	MER0002655
Pantoea_dispersa_Lsch	U62.002	MER0016301
Pantoea_dispersa_Lsch	S66	MER0016172
Pantoea_dispersa_Lsch	M20	MER0002655
Pantoea_dispersa_Lsch	M17	MER0001236
Pantoea_dispersa_Lsch	S09A	MER0061081
Pantoea_dispersa_Lsch	A08.001	MER0001313
Pantoea_dispersa_Lsch	M20	MER0001421
Pantoea_dispersa_Lsch	M90	MER0217243
Pantoea_dispersa_Lsch	M24	MER0001243
Pantoea_dispersa_Lsch	S33A	MER0059846
Pantoea_dispersa_Lsch	S33	MER0017142
Pantoea_dispersa_Lsch	S33	MER0026339
Pantoea_dispersa_Lsch	M20	MER0002655
Pantoea_dispersa_Lsch	M20	MER0002655
Pantoea_dispersa_Lsch	M20	MER0001421
Pantoea_dispersa_Lsch	T03.001	MER0001978
Pantoea_dispersa_Lsch	M20	MER0002655
Pantoea_dispersa_Lsch	M74	MER0001298
Pantoea_dispersa_Lsch	S49	MER0001299
Pantoea_dispersa_Lsch	S11	MER0000451
Pantoea_dispersa_Lsch	S12	MER0000463
Pantoea_dispersa_Lsch	S33	MER0031610
Pantoea_dispersa_Lsch	S11	MER0000450
Pantoea_dispersa_Lsch	S51	MER0001335
Pantoea_dispersa_Lsch	S11	MER0000450
Pantoea_dispersa_Lsch	U32.A01	MER0037246
Pantoea_dispersa_Lsch	N06.A01	MER0181656
Pantoea_dispersa_Lsch	S01	MER0005249
Pantoea_dispersa_Lsch	M20	MER0026469
Pantoea_dispersa_Lsch	M20A	MER0003798
Pantoea_dispersa_Lsch	S09A	MER0107796
Pantoea_dispersa_Lsch	S12	MER0004154
Pantoea_dispersa_Lsch	U73.001	MER0492485
Pantoea_dispersa_Lsch	C26.955	MER0043394
Pantoea_dispersa_Lsch	M50	MER0004480
Pantoea_dispersa_Lsch	M04	MER0115298
Pantoea_dispersa_Lsch	M50	MER0004480
Pantoea_dispersa_Lsch	I39.008	MER0034541
Pantoea_dispersa_Lsch	C26.960	MER0043392
Pantoea_dispersa_Lsch	M38A	MER0061068
Pantoea_dispersa_Lsch	U73.001	MER0492485
Pantoea_dispersa_Lsch	A24.001	MER0000870
Pantoea_dispersa_Lsch	M38	MER0033184
Pantoea_dispersa_Lsch	S11	MER0000455
Pantoea_dispersa_Lsch	M20A	MER0003798
Pantoea_dispersa_Lsch	M19	MER0001265
Pantoea_dispersa_Lsch	C56.976	MER0002601
Pantoea_dispersa_Lsch	S24	MER0000576
Pantoea_dispersa_Lsch	M20	MER0002655
Pantoea_dispersa_Lsch	M38	MER0033186
Pantoea_dispersa_Lsch	C40.A01	MER0002443
Pantoea_dispersa_Lsch	S26	MER0000589
Pantoea_dispersa_Lsch	M20	MER0003581
Pantoea_dispersa_Lsch	S24	MER0000576
Pantoea_dispersa_Lsch	U32.002	MER0003855
Pantoea_dispersa_Lsch	M20	MER0001273
Pantoea_dispersa_Lsch	M20	MER0001273
Pantoea_dispersa_Lsch	M20	MER0001272
Pantoea_dispersa_Lsch	M48	MER0002637
Pantoea_dispersa_Lsch	M20	MER0001272
Pantoea_dispersa_Lsch	M48A	MER0002639
Pantoea_dispersa_Lsch	S54	MER0015468
Pantoea_dispersa_Lsch	S09A	MER0039263
Pantoea_dispersa_Lsch	S09	MER0030934
Pantoea_dispersa_Lsch	C40.A01	MER0002443
Pantoea_dispersa_Lsch	M14	MER0030306
Pantoea_dispersa_Lsch	M24	MER0001244
Pantoea_dispersa_Lsch	M15	MER0027775
Pantoea_dispersa_Lsch	S16A	MER0014135
Pantoea_dispersa_Lsch	M24	MER0001250
Pantoea_dispersa_Lsch	S24	MER0000569
Pantoea_dispersa_Lsch	C40.004	MER0004035
Pantoea_dispersa_Lsch	M23	MER0015415
Pantoea_dispersa_Lsch	M38	MER0037714
Pantoea_dispersa_Lsch	M23	MER0003380
Pantoea_dispersa_Lsch	C56.002	MER0010992
Pantoea_dispersa_Lsch	S49	MER0001300
Pantoea_dispersa_Lsch	C44.A03	MER0011806
Pantoea_dispersa_Lsch	C26.964	MER0065554
Pantoea_dispersa_Lsch	C40.013	MER0004054
Pantoea_dispersa_Lsch	C82.A01	MER0152590
Pantoea_dispersa_Lsch	C56.A01	MER0014721
Pantoea_dispersa_Lsch	S01	MER0001373
Pantoea_dispersa_Lsch	C26.957	MER0045886
Pantoea_dispersa_Lsch	S09A	MER0065576
Pantoea_dispersa_Lsch	M41	MER0001620
Pantoea_dispersa_Lsch	T02.002	MER0003338
Pantoea_dispersa_Lsch	S09A	MER0065576
Pantoea_dispersa_Lsch	S09	MER0000410
Pantoea_dispersa_Lsch	S06	MER0004091
Pantoea_dispersa_Lsch	M48A	MER0031491
Pantoea_dispersa_Lsch	C82.A05	MER0107820
Pantoea_dispersa_Lsch	M20	MER0001273
Pantoea_dispersa_Lsch	C44.971	MER0003327
Pantoea_dispersa_Lsch	S33	MER0014065
Pantoea_dispersa_Lsch	C26.954	MER0115185
Pantoea_dispersa_Lsch	C44.976	MER0034539
Pantoea_dispersa_Lsch	S16A	MER0003018
Pantoea_dispersa_Lsch	M23	MER0005300
Pantoea_dispersa_Lsch	S33	MER0026339
Pantoea_dispersa_Lsch	S33	MER0017177
Pantoea_dispersa_Lsch	C82.A04	MER0107825
Pantoea_dispersa_Lsch	S01	MER0000266
Pantoea_dispersa_Lsch	S08	MER0013641
Pantoea_dispersa_Lsch	S01	MER0000266
Pantoea_dispersa_Lsch	S16	MER0000485
Pantoea_dispersa_Lsch	M38	MER0001495
Pantoea_eucrina_XL123	S14	MER0000474
Pantoea_eucrina_XL123	I87.001	MER0191412
Pantoea_eucrina_XL123	U62.001	MER0016222
Pantoea_eucrina_XL123	M03	MER0001161
Pantoea_eucrina_XL123	C26.965	MER0065588
Pantoea_eucrina_XL123	S09A	MER0034550
Pantoea_eucrina_XL123	T01.006	MER0001627
Pantoea_eucrina_XL123	M20	MER0001283
Pantoea_eucrina_XL123	I87.002	MER0192051
Pantoea_eucrina_XL123	M17	MER0002497
Pantoea_eucrina_XL123	S13	MER0000472
Pantoea_eucrina_XL123	M03	MER0001158
Pantoea_eucrina_XL123	C15.001	MER0001424
Pantoea_eucrina_XL123	M32	MER0069021
Pantoea_eucrina_XL123	T03.A09	MER0223926
Pantoea_eucrina_XL123	U62.002	MER0016301
Pantoea_eucrina_XL123	M24	MER0001243
Pantoea_eucrina_XL123	M19	MER0013479
Pantoea_eucrina_XL123	A08.001	MER0001313
Pantoea_eucrina_XL123	M24	MER0001243
Pantoea_eucrina_XL123	S66	MER0016172
Pantoea_eucrina_XL123	M17	MER0001236
Pantoea_eucrina_XL123	S09A	MER0061081
Pantoea_eucrina_XL123	M20	MER0001421
Pantoea_eucrina_XL123	M90	MER0217243
Pantoea_eucrina_XL123	C26.961	MER0031278
Pantoea_eucrina_XL123	S33	MER0026339
Pantoea_eucrina_XL123	M20	MER0002655
Pantoea_eucrina_XL123	T03.001	MER0001978
Pantoea_eucrina_XL123	S33	MER0017142
Pantoea_eucrina_XL123	M20	MER0002655
Pantoea_eucrina_XL123	M20	MER0001421
Pantoea_eucrina_XL123	S33A	MER0059846
Pantoea_eucrina_XL123	S49	MER0001299
Pantoea_eucrina_XL123	S12	MER0000463
Pantoea_eucrina_XL123	M38	MER0033184
Pantoea_eucrina_XL123	S33	MER0031610
Pantoea_eucrina_XL123	S11	MER0000450
Pantoea_eucrina_XL123	M74	MER0001298
Pantoea_eucrina_XL123	S11	MER0000451
Pantoea_eucrina_XL123	N06.A01	MER0181656
Pantoea_eucrina_XL123	S01	MER0005249
Pantoea_eucrina_XL123	M20	MER0026469
Pantoea_eucrina_XL123	S09A	MER0107796
Pantoea_eucrina_XL123	S12	MER0004154
Pantoea_eucrina_XL123	U73.001	MER0492485
Pantoea_eucrina_XL123	C26.955	MER0043394
Pantoea_eucrina_XL123	U32.002	MER0003855
Pantoea_eucrina_XL123	M50	MER0004480
Pantoea_eucrina_XL123	M04	MER0115298
Pantoea_eucrina_XL123	M50	MER0004480
Pantoea_eucrina_XL123	M38A	MER0061068
Pantoea_eucrina_XL123	S11	MER0000450
Pantoea_eucrina_XL123	C26.960	MER0043392
Pantoea_eucrina_XL123	S11	MER0000455
Pantoea_eucrina_XL123	A24.001	MER0000870
Pantoea_eucrina_XL123	S24	MER0000576
Pantoea_eucrina_XL123	C56.976	MER0002601
Pantoea_eucrina_XL123	M19	MER0001265
Pantoea_eucrina_XL123	M38	MER0033186
Pantoea_eucrina_XL123	C40.A01	MER0002443
Pantoea_eucrina_XL123	S26	MER0000589
Pantoea_eucrina_XL123	M20	MER0001273
Pantoea_eucrina_XL123	M20	MER0001273
Pantoea_eucrina_XL123	M48	MER0002637
Pantoea_eucrina_XL123	M20	MER0001272
Pantoea_eucrina_XL123	M20	MER0001272
Pantoea_eucrina_XL123	M48A	MER0002639
[truncated: 654 more rows]

## Sheet: Table S8
Supplementary Table S8. Genes found and referenced in Figure 5.
Process	Gene	KO	Number
00010 Glycolysis/Gluconeogenesis [PATH:ko00010]	glk; glucokinase [EC:2.7.1.2]	K00845	1
00010 Glycolysis/Gluconeogenesis [PATH:ko00010]	GPI, pgi; glucose-6-phosphate isomerase [EC:5.3.1.9]	K01810	2
00010 Glycolysis/Gluconeogenesis [PATH:ko00010]	pfkA, PFK; 6-phosphofructokinase 1 [EC:2.7.1.11]	K00850	1
00010 Glycolysis/Gluconeogenesis [PATH:ko00010]	fbaB; fructose-bisphosphate aldolase, class I [EC:4.1.2.13]	K11645	1
00010 Glycolysis/Gluconeogenesis [PATH:ko00010]	GAPDH, gapA; glyceraldehyde 3-phosphate dehydrogenase (phosphorylating) [EC:1.2.1.12]	K00134	1
00010 Glycolysis/Gluconeogenesis [PATH:ko00010]	PGK, pgk; phosphoglycerate kinase [EC:2.7.2.3]	K00927	1
00010 Glycolysis/Gluconeogenesis [PATH:ko00010]	PGAM, gpmA; 2,3-bisphosphoglycerate-dependent phosphoglycerate mutase [EC:5.4.2.11]	K01834	1
00010 Glycolysis/Gluconeogenesis [PATH:ko00010]	ENO, eno; enolase [EC:4.2.1.11]	K01689	1
00010 Glycolysis/Gluconeogenesis [PATH:ko00010]	PK, pyk; pyruvate kinase [EC:2.7.1.40]	K00873	2
00500 Starch and sucrose metabolism [PATH:ko00500]	malZ; alpha-glucosidase [EC:3.2.1.20]	K01187	1
00051 Fructose and mannose metabolism [PATH:ko00051]	E2.7.1.4, scrK; fructokinase [EC:2.7.1.4]	K00847	1
00030 Pentose phosphate pathway [PATH:ko00030]	E2.2.1.1, tktA, tktB; transketolase [EC:2.2.1.1]	K00615	8
00030 Pentose phosphate pathway [PATH:ko00030]	rpe, RPE; ribulose-phosphate 3-epimerase [EC:5.1.3.1]	K01783	1
00030 Pentose phosphate pathway [PATH:ko00030]	rpiA; ribose 5-phosphate isomerase A [EC:5.3.1.6]	K01807	1
00071 Fatty acid degradation [PATH:ko00071]	frmA, ADH5, adhC; S-(hydroxymethyl)glutathione dehydrogenase / alcohol dehydrogenase [EC:1.1.1.284 1.1.1.1]	K00121	2
00071 Fatty acid degradation [PATH:ko00071]	ACSL, fadD; long-chain acyl-CoA synthetase [EC:6.2.1.3]	K01897	2
00071 Fatty acid degradation [PATH:ko00071]	fadE; acyl-CoA dehydrogenase [EC:1.3.99.-]	K06445	1
00071 Fatty acid degradation [PATH:ko00071]	fadB; 3-hydroxyacyl-CoA dehydrogenase / enoyl-CoA hydratase / 3-hydroxybutyryl-CoA epimerase / enoyl-CoA isomerase [EC:1.1.1.35 4.2.1.17 5.1.2.3 5.3.3.8]	K01825	1
00071 Fatty acid degradation [PATH:ko00071]	fadJ; 3-hydroxyacyl-CoA dehydrogenase / enoyl-CoA hydratase / 3-hydroxybutyryl-CoA epimerase [EC:1.1.1.35 4.2.1.17 5.1.2.3]	K01782	1
00071 Fatty acid degradation [PATH:ko00071]	fadA, fadI; acetyl-CoA acyltransferase [EC:2.3.1.16]	K00632	2
00020 Citrate cycle (TCA cycle) [PATH:ko00020]	CS, gltA; citrate synthase [EC:2.3.3.1]	K01647	2
00020 Citrate cycle (TCA cycle) [PATH:ko00020]	ACO, acnA; aconitate hydratase [EC:4.2.1.3]	K01681	2
00020 Citrate cycle (TCA cycle) [PATH:ko00020]	acnB; aconitate hydratase 2 / 2-methylisocitrate dehydratase [EC:4.2.1.3 4.2.1.99]	K01682	1
00020 Citrate cycle (TCA cycle) [PATH:ko00020]	IDH1, IDH2, icd; isocitrate dehydrogenase [EC:1.1.1.42]	K00031	2
00020 Citrate cycle (TCA cycle) [PATH:ko00020]	OGDH, sucA; 2-oxoglutarate dehydrogenase E1 component [EC:1.2.4.2]	K00164	1
00020 Citrate cycle (TCA cycle) [PATH:ko00020]	DLST, sucB; 2-oxoglutarate dehydrogenase E2 component (dihydrolipoamide succinyltransferase) [EC:2.3.1.61]	K00658	2
00020 Citrate cycle (TCA cycle) [PATH:ko00020]	DLD, lpd, pdhD; dihydrolipoamide dehydrogenase [EC:1.8.1.4]	K00382	1
00020 Citrate cycle (TCA cycle) [PATH:ko00020]	sucD; succinyl-CoA synthetase alpha subunit [EC:6.2.1.5]	K01902	1
00020 Citrate cycle (TCA cycle) [PATH:ko00020]	sucC; succinyl-CoA synthetase beta subunit [EC:6.2.1.5]	K01903	1
00020 Citrate cycle (TCA cycle) [PATH:ko00020]	sdhA, frdA; succinate dehydrogenase / fumarate reductase, flavoprotein subunit [EC:1.3.5.1 1.3.5.4]	K00239	1
00020 Citrate cycle (TCA cycle) [PATH:ko00020]	sdhB, frdB; succinate dehydrogenase / fumarate reductase, iron-sulfur subunit [EC:1.3.5.1 1.3.5.4]	K00240	1
00020 Citrate cycle (TCA cycle) [PATH:ko00020]	sdhC, frdC; succinate dehydrogenase / fumarate reductase, cytochrome b subunit	K00241	1
00020 Citrate cycle (TCA cycle) [PATH:ko00020]	sdhD, frdD; succinate dehydrogenase / fumarate reductase, membrane anchor subunit	K00242	1
00020 Citrate cycle (TCA cycle) [PATH:ko00020]	frdA; fumarate reductase flavoprotein subunit [EC:1.3.5.4]	K00244	1
00020 Citrate cycle (TCA cycle) [PATH:ko00020]	frdB; fumarate reductase iron-sulfur subunit [EC:1.3.5.4]	K00245	1
00020 Citrate cycle (TCA cycle) [PATH:ko00020]	frdC; fumarate reductase subunit C	K00246	1
00020 Citrate cycle (TCA cycle) [PATH:ko00020]	frdD; fumarate reductase subunit D	K00247	1
00020 Citrate cycle (TCA cycle) [PATH:ko00020]	E4.2.1.2B, fumC, FH; fumarate hydratase, class II [EC:4.2.1.2]	K01679	1
00020 Citrate cycle (TCA cycle) [PATH:ko00020]	mdh; malate dehydrogenase [EC:1.1.1.37]	K00024	1
00020 Citrate cycle (TCA cycle) [PATH:ko00020]	mqo; malate dehydrogenase (quinone) [EC:1.1.5.4]	K00116	3
00020 Citrate cycle (TCA cycle) [PATH:ko00020]	E4.1.1.49, pckA; phosphoenolpyruvate carboxykinase (ATP) [EC:4.1.1.49]	K01610	1
00020 Citrate cycle (TCA cycle) [PATH:ko00020]	aceE; pyruvate dehydrogenase E1 component [EC:1.2.4.1]	K00163	2
00020 Citrate cycle (TCA cycle) [PATH:ko00020]	DLAT, aceF, pdhC; pyruvate dehydrogenase E2 component (dihydrolipoamide acetyltransferase) [EC:2.3.1.12]	K00627	2
00910 Nitrogen metabolism [PATH:ko00910]	narG, narZ, nxrA; nitrate reductase / nitrite oxidoreductase, alpha subunit [EC:1.7.5.1 1.7.99.-]	K00370	3
00910 Nitrogen metabolism [PATH:ko00910]	narH, narY, nxrB; nitrate reductase / nitrite oxidoreductase, beta subunit [EC:1.7.5.1 1.7.99.-]	K00371	2
00910 Nitrogen metabolism [PATH:ko00910]	narI, narV; nitrate reductase gamma subunit [EC:1.7.5.1 1.7.99.-]	K00374	2
00910 Nitrogen metabolism [PATH:ko00910]	nasA; assimilatory nitrate reductase catalytic subunit [EC:1.7.99.-]	K00372	1
00910 Nitrogen metabolism [PATH:ko00910]	nirB; nitrite reductase (NADH) large subunit [EC:1.7.1.15]	K00362	1
00910 Nitrogen metabolism [PATH:ko00910]	nirD; nitrite reductase (NADH) small subunit [EC:1.7.1.15]	K00363	1
00920 Sulfur metabolism [PATH:ko00920]	cysD; sulfate adenylyltransferase subunit 2 [EC:2.7.7.4]	K00957	1
00920 Sulfur metabolism [PATH:ko00920]	cysN; sulfate adenylyltransferase subunit 1 [EC:2.7.7.4]	K00956	1
00920 Sulfur metabolism [PATH:ko00920]	cysC; adenylylsulfate kinase [EC:2.7.1.25]	K00860	1
00920 Sulfur metabolism [PATH:ko00920]	cysH; phosphoadenosine phosphosulfate reductase [EC:1.8.4.8 1.8.4.10]	K00390	1
00920 Sulfur metabolism [PATH:ko00920]	cysJ; sulfite reductase (NADPH) flavoprotein alpha-component [EC:1.8.1.2]	K00380	2
00920 Sulfur metabolism [PATH:ko00920]	cysI; sulfite reductase (NADPH) hemoprotein beta-component [EC:1.8.1.2]	K00381	1
02035 Bacterial motility proteins [BR:ko02035]	mcp; methyl-accepting chemotaxis protein	K03406	10
02035 Bacterial motility proteins [BR:ko02035]	cheA; two-component system, chemotaxis family, sensor kinase CheA [EC:2.7.13.3]	K03407	3
02035 Bacterial motility proteins [BR:ko02035]	cheW; purine-binding chemotaxis protein CheW	K03408	2
02035 Bacterial motility proteins [BR:ko02035]	cheR; chemotaxis protein methyltransferase CheR [EC:2.1.1.80]	K00575	3
02035 Bacterial motility proteins [BR:ko02035]	cheB; two-component system, chemotaxis family, protein-glutamate methylesterase/glutaminase [EC:3.1.1.61 3.5.1.44]	K03412	2
02035 Bacterial motility proteins [BR:ko02035]	cheY; two-component system, chemotaxis family, chemotaxis protein CheY	K03413	2
02035 Bacterial motility proteins [BR:ko02035]	cheZ; chemotaxis protein CheZ	K03414	2
02035 Bacterial motility proteins [BR:ko02035]	cheV; two-component system, chemotaxis family, chemotaxis protein CheV	K03415	1
02010 ABC transporters [PATH:ko02010]	cysP; sulfate/thiosulfate transport system substrate-binding protein	K02048	2
02010 ABC transporters [PATH:ko02010]	sbp; sulfate/thiosulfate transport system substrate-binding protein	K23163	1
02010 ABC transporters [PATH:ko02010]	cysU; sulfate/thiosulfate transport system permease protein	K02046	1
02010 ABC transporters [PATH:ko02010]	cysW; sulfate/thiosulfate transport system permease protein	K02047	1
02010 ABC transporters [PATH:ko02010]	cysA; sulfate/thiosulfate transport system ATP-binding protein [EC:7.3.2.3]	K02045	1
02010 ABC transporters [PATH:ko02010]	nrtA, nasF, cynA; nitrate/nitrite transport system substrate-binding protein	K15576	1
02010 ABC transporters [PATH:ko02010]	nrtB, nasE, cynB; nitrate/nitrite transport system permease protein	K15577	1
02010 ABC transporters [PATH:ko02010]	nrtC, nasD; nitrate/nitrite transport system ATP-binding protein [EC:7.3.2.4]	K15578	1
02010 ABC transporters [PATH:ko02010]	znuA; zinc transport system substrate-binding protein	K09815	1
02010 ABC transporters [PATH:ko02010]	znuB; zinc transport system permease protein	K09816	1
02010 ABC transporters [PATH:ko02010]	znuC; zinc transport system ATP-binding protein [EC:7.2.2.20]	K09817	1
02010 ABC transporters [PATH:ko02010]	modA; molybdate transport system substrate-binding protein	K02020	2
02010 ABC transporters [PATH:ko02010]	modB; molybdate transport system permease protein	K02018	1
02010 ABC transporters [PATH:ko02010]	modC; molybdate transport system ATP-binding protein [EC:7.3.2.5]	K02017	1
02010 ABC transporters [PATH:ko02010]	modF; molybdate transport system ATP-binding protein	K05776	1
02010 ABC transporters [PATH:ko02010]	thiB, tbpA; thiamine transport system substrate-binding protein	K02064	1
02010 ABC transporters [PATH:ko02010]	thiP; thiamine transport system permease protein	K02063	1
02010 ABC transporters [PATH:ko02010]	thiQ; thiamine transport system ATP-binding protein [EC:7.6.2.15]	K02062	1
02010 ABC transporters [PATH:ko02010]	btuF; vitamin B12 transport system substrate-binding protein	K06858	1
02010 ABC transporters [PATH:ko02010]	btuC; vitamin B12 transport system permease protein	K06073	1
02010 ABC transporters [PATH:ko02010]	btuD; vitamin B12 transport system ATP-binding protein [EC:7.6.2.8]	K06074	1
02010 ABC transporters [PATH:ko02010]	pstS; phosphate transport system substrate-binding protein	K02040	2
02010 ABC transporters [PATH:ko02010]	pstC; phosphate transport system permease protein	K02037	2
02010 ABC transporters [PATH:ko02010]	pstA; phosphate transport system permease protein	K02038	2
02010 ABC transporters [PATH:ko02010]	pstB; phosphate transport system ATP-binding protein [EC:7.3.2.1]	K02036	2
02010 ABC transporters [PATH:ko02010]	argT; lysine/arginine/ornithine transport system substrate-binding protein	K10013	1
02010 ABC transporters [PATH:ko02010]	hisM; histidine transport system permease protein	K10015	1
02010 ABC transporters [PATH:ko02010]	hisQ; histidine transport system permease protein	K10016	1
02010 ABC transporters [PATH:ko02010]	hisP; histidine transport system ATP-binding protein [EC:7.4.2.1]	K10017	1
02010 ABC transporters [PATH:ko02010]	hisJ; histidine transport system substrate-binding protein	K10014	1
02010 ABC transporters [PATH:ko02010]	glnH; glutamine transport system substrate-binding protein	K10036	1
02010 ABC transporters [PATH:ko02010]	glnP; glutamine transport system permease protein	K10037	1
02010 ABC transporters [PATH:ko02010]	glnQ; glutamine transport system ATP-binding protein [EC:7.4.2.1]	K10038	1
02010 ABC transporters [PATH:ko02010]	artJ; arginine transport system substrate-binding protein	K09996	1
02010 ABC transporters [PATH:ko02010]	artI; arginine transport system substrate-binding protein	K09997	1
02010 ABC transporters [PATH:ko02010]	artM; arginine transport system permease protein	K09998	1
02010 ABC transporters [PATH:ko02010]	artQ; arginine transport system permease protein	K09999	1
02010 ABC transporters [PATH:ko02010]	artP; arginine transport system ATP-binding protein [EC:7.4.2.1]	K10000	1
02010 ABC transporters [PATH:ko02010]	gltI, aatJ; glutamate/aspartate transport system substrate-binding protein	K10001	1
02010 ABC transporters [PATH:ko02010]	gltK, aatM; glutamate/aspartate transport system permease protein	K10002	1
02010 ABC transporters [PATH:ko02010]	gltJ, aatQ; glutamate/aspartate transport system permease protein	K10003	1
02010 ABC transporters [PATH:ko02010]	gltL, aatP; glutamate/aspartate transport system ATP-binding protein [EC:7.4.2.1]	K10004	1
02010 ABC transporters [PATH:ko02010]	aapJ, bztA; general L-amino acid transport system substrate-binding protein	K09969	1
02010 ABC transporters [PATH:ko02010]	aapQ, bztB; general L-amino acid transport system permease protein	K09970	1
02010 ABC transporters [PATH:ko02010]	aapM, bztC; general L-amino acid transport system permease protein	K09971	1
02010 ABC transporters [PATH:ko02010]	aapP, bztD; general L-amino acid transport system ATP-binding protein [EC:7.4.2.1]	K09972	1
02010 ABC transporters [PATH:ko02010]	fliY, tcyA; L-cystine transport system substrate-binding protein	K02424	1
02010 ABC transporters [PATH:ko02010]	tcyB, yecS; L-cystine transport system permease protein	K10009	1
02010 ABC transporters [PATH:ko02010]	tcyC, yecC; L-cystine transport system ATP-binding protein [EC:7.4.2.1]	K10010	1
02010 ABC transporters [PATH:ko02010]	livK; branched-chain amino acid transport system substrate-binding protein	K01999	1
02010 ABC transporters [PATH:ko02010]	livH; branched-chain amino acid transport system permease protein	K01997	1
02010 ABC transporters [PATH:ko02010]	livM; branched-chain amino acid transport system permease protein	K01998	1
02010 ABC transporters [PATH:ko02010]	livG; branched-chain amino acid transport system ATP-binding protein	K01995	1
02010 ABC transporters [PATH:ko02010]	livF; branched-chain amino acid transport system ATP-binding protein	K01996	1
02010 ABC transporters [PATH:ko02010]	malE; maltose/maltodextrin transport system substrate-binding protein	K10108	1
02010 ABC transporters [PATH:ko02010]	malF; maltose/maltodextrin transport system permease protein	K10109	2
02010 ABC transporters [PATH:ko02010]	malG; maltose/maltodextrin transport system permease protein	K10110	1
02010 ABC transporters [PATH:ko02010]	malK, mtlK, thuK; multiple sugar transport system ATP-binding protein [EC:7.5.2.-]	K10111	1
02060 Phosphotransferase system (PTS) [PATH:ko02060]	ptsI; phosphoenolpyruvate-protein phosphotransferase (PTS system enzyme I) [EC:2.7.3.9]	K08483	1
02060 Phosphotransferase system (PTS) [PATH:ko02060]	ptsH; phosphocarrier protein HPr	K02784	1
02060 Phosphotransferase system (PTS) [PATH:ko02060]	ptsG, glcA, glcB; glucose PTS system EIICBA or EIICB component [EC:2.7.1.199]	K20118	1
02060 Phosphotransferase system (PTS) [PATH:ko02060]	crr; sugar PTS system EIIA component [EC:2.7.1.-]	K02777	1
02060 Phosphotransferase system (PTS) [PATH:ko02060]	ptsG; glucose PTS system EIICB or EIICBA component [EC:2.7.1.199]	K02779	1
02060 Phosphotransferase system (PTS) [PATH:ko02060]	nagE; N-acetylglucosamine PTS system EIICBA or EIICB component [EC:2.7.1.193]	K02804	2
02060 Phosphotransferase system (PTS) [PATH:ko02060]	malX; maltose/glucose PTS system EIICB component [EC:2.7.1.199 2.7.1.208]	K02791	1
02060 Phosphotransferase system (PTS) [PATH:ko02060]	bglF, bglP; beta-glucoside PTS system EIICBA component [EC:2.7.1.-]	K02757	2
02060 Phosphotransferase system (PTS) [PATH:ko02060]	ascF; beta-glucoside (arbutin/salicin/cellobiose) PTS system EIICB component [EC:2.7.1.-]	K02753	1
02060 Phosphotransferase system (PTS) [PATH:ko02060]	treB, treP; trehalose PTS system EIIBC or EIIBCA component [EC:2.7.1.201]	K02819	1
02060 Phosphotransferase system (PTS) [PATH:ko02060]	murP; N-acetylmuramic acid PTS system EIICB component [EC:2.7.1.192]	K11192	2
02060 Phosphotransferase system (PTS) [PATH:ko02060]	mtlA, cmtA; mannitol PTS system EIICBA or EIICB component [EC:2.7.1.197]	K02800	1
02060 Phosphotransferase system (PTS) [PATH:ko02060]	celC, chbA; cellobiose PTS system EIIA component [EC:2.7.1.196 2.7.1.205]	K02759	2
02060 Phosphotransferase system (PTS) [PATH:ko02060]	celA, chbB; cellobiose PTS system EIIB component [EC:2.7.1.196 2.7.1.205]	K02760	3
02060 Phosphotransferase system (PTS) [PATH:ko02060]	celB, chbC; cellobiose PTS system EIIC component	K02761	4
02060 Phosphotransferase system (PTS) [PATH:ko02060]	manX; mannose PTS system EIIAB component [EC:2.7.1.191]	K02794	1
02060 Phosphotransferase system (PTS) [PATH:ko02060]	manY; mannose PTS system EIIC component	K02795	1
02060 Phosphotransferase system (PTS) [PATH:ko02060]	manZ; mannose PTS system EIID component	K02796	1
02060 Phosphotransferase system (PTS) [PATH:ko02060]	gfrA; fructoselysine/glucoselysine PTS system EIIA component [EC:2.7.1.-]	K19506	1
02060 Phosphotransferase system (PTS) [PATH:ko02060]	gfrB; fructoselysine/glucoselysine PTS system EIIB component [EC:2.7.1.-]	K19507	1
02060 Phosphotransferase system (PTS) [PATH:ko02060]	gfrC; fructoselysine/glucoselysine PTS system EIIC component	K19508	2
02060 Phosphotransferase system (PTS) [PATH:ko02060]	gfrD; fructoselysine/glucoselysine PTS system EIID component	K19509	1
02060 Phosphotransferase system (PTS) [PATH:ko02060]	srlB; glucitol/sorbitol PTS system EIIA component [EC:2.7.1.198]	K02781	1
02060 Phosphotransferase system (PTS) [PATH:ko02060]	srlE; glucitol/sorbitol PTS system EIIB component [EC:2.7.1.198]	K02782	1
02060 Phosphotransferase system (PTS) [PATH:ko02060]	srlA; glucitol/sorbitol PTS system EIIC component	K02783	1
02060 Phosphotransferase system (PTS) [PATH:ko02060]	ulaC, sgaA; ascorbate PTS system EIIA or EIIAB component [EC:2.7.1.194]	K02821	1
02060 Phosphotransferase system (PTS) [PATH:ko02060]	ulaB, sgaB; ascorbate PTS system EIIB component [EC:2.7.1.194]	K02822	2
02060 Phosphotransferase system (PTS) [PATH:ko02060]	ulaA, sgaT; ascorbate PTS system EIIC component	K03475	1
02060 Phosphotransferase system (PTS) [PATH:ko02060]	fruB, fpr; multiphosphoryl transfer protein [EC:2.7.1.202]	K11183	1
02060 Phosphotransferase system (PTS) [PATH:ko02060]	fruA; fructose PTS system EIIBC or EIIC component [EC:2.7.1.202]	K02770	1
02060 Phosphotransferase system (PTS) [PATH:ko02060]	fruK; 1-phosphofructokinase [EC:2.7.1.56]	K00882	1
02060 Phosphotransferase system (PTS) [PATH:ko02060]	ptsP; phosphotransferase system, enzyme I, PtsP [EC:2.7.3.9]	K08484	2
02060 Phosphotransferase system (PTS) [PATH:ko02060]	ptsO, npr; phosphocarrier protein NPr	K08485	1
02060 Phosphotransferase system (PTS) [PATH:ko02060]	ptsN; nitrogen PTS system EIIA component [EC:2.7.1.-]	K02806	1
00190 Oxidative phosphorylation [PATH:ko00190]	ATPF1A, atpA; F-type H+/Na+-transporting ATPase subunit alpha [EC:7.1.2.2 7.2.2.1]	K02111	1
00190 Oxidative phosphorylation [PATH:ko00190]	ATPF1B, atpD; F-type H+/Na+-transporting ATPase subunit beta [EC:7.1.2.2 7.2.2.1]	K02112	1
00190 Oxidative phosphorylation [PATH:ko00190]	ATPF1G, atpG; F-type H+-transporting ATPase subunit gamma	K02115	1
00190 Oxidative phosphorylation [PATH:ko00190]	ATPF1D, atpH; F-type H+-transporting ATPase subunit delta	K02113	1
00190 Oxidative phosphorylation [PATH:ko00190]	ATPF1E, atpC; F-type H+-transporting ATPase subunit epsilon	K02114	1
00190 Oxidative phosphorylation [PATH:ko00190]	ATPF0A, atpB; F-type H+-transporting ATPase subunit a	K02108	1
00190 Oxidative phosphorylation [PATH:ko00190]	ATPF0B, atpF; F-type H+-transporting ATPase subunit b	K02109	1
00190 Oxidative phosphorylation [PATH:ko00190]	ATPF0C, atpE; F-type H+-transporting ATPase subunit c	K02110	1
